# Supplementary material for: Tripraseodymium penta­iron(III) dodeca­oxide, Pr3Fe5O12: a synchrotron radiation study
Source: Acta Crystallogr Sect E Struct Rep Online. 2009 Oct 3;65(Pt 11):i73. doi: 10.1107/S1600536809038100 (PMC2971448; doi:10.1107/S1600536809038100)
Supplement: Supplementary file 2 [file e-65-00i73-Isup2.hkl]

data_I
# Structure factors

loop_
 _refln_index_h
 _refln_index_k
 _refln_index_l
 _refln_F_meas
 _refln_F_calc
 _refln_F_sigma
  -9  -3  -2   178.72   177.57    0.650
  -9  -3   2   178.21   177.57    0.634
  -9  -2  -3   178.74   177.57    0.903
  -9  -2  -1   157.06   154.42    0.634
  -9  -2   1   155.94   154.42    0.618
  -9  -2   3   180.90   177.57    0.903
  -9  -1  -2   157.14   154.42    0.618
  -9  -1   2   156.51   154.42    0.618
  -9   1  -2   157.18   154.42    0.618
  -9   1   2   157.10   154.42    0.618
  -9   2  -3   177.83   177.57    0.650
  -9   2  -1   155.99   154.42    0.618
  -9   2   1   156.22   154.42    0.618
  -9   2   3   180.66   177.57    0.903
  -9   3  -2   178.83   177.57    0.634
  -9   3   2   178.79   177.57    0.634
  -8  -5  -1    66.37    68.71    0.744
  -8  -5   1    67.66    68.71    0.760
  -8  -4  -2   761.20   761.81    0.864
  -8  -4   0   666.15   657.71    0.826
  -8  -4   2   763.50   761.81    0.864
  -8  -3  -1    10.48    12.83    1.993
  -8  -3   1    11.35    12.83    1.819
  -8  -2  -4   758.15   761.81    0.863
  -8  -2  -2   121.50   123.00    0.586
  -8  -2   0    73.25    74.60    0.633
  -8  -2   2   122.74   123.00    0.586
  -8  -2   4   757.06   761.81    0.864
  -8  -1  -5    66.38    68.71    0.744
  -8  -1  -3    11.59    12.83    1.867
  -8  -1   3    13.15    12.83    1.550
  -8  -1   5    67.20    68.71    0.744
  -8   0  -4   662.75   657.71    0.826
  -8   0  -2    75.56    74.60    0.633
  -8   0   0  1517.85  1492.87    0.841
  -8   0   2    73.87    74.60    0.633
  -8   0   4   656.54   657.71    0.826
  -8   1  -5    66.67    68.71    0.744
  -8   1  -3    16.63    12.83    1.250
  -8   1   3    14.45    12.83    1.487
  -8   1   5    66.83    68.71    0.744
  -8   2  -4   760.60   761.81    0.831
  -8   2  -2   120.06   123.00    0.586
  -8   2   0    72.73    74.60    0.633
  -8   2   2   119.78   123.00    0.586
  -8   2   4   754.73   761.81    0.864
  -8   3  -1    11.19    12.83    1.930
  -8   3   1    13.37    12.83    1.598
  -8   4  -2   752.91   761.81    0.864
  -8   4   0   655.90   657.71    0.826
  -8   4   2   755.33   761.81    0.864
  -8   5  -1    66.71    68.71    0.744
  -8   5   1    67.67    68.71    0.744
  -7  -6  -3   160.75   158.98    0.634
  -7  -6  -1    95.10    91.97    0.649
  -7  -6   1    94.26    91.97    0.681
  -7  -6   3   161.59   158.98    0.650
  -7  -5  -4    72.99    75.62    0.728
  -7  -5  -2   124.11   119.44    0.618
  -7  -5   2   119.77   119.44    0.618
  -7  -5   4    74.55    75.62    0.728
  -7  -4  -5    73.72    75.62    0.728
  -7  -4  -3    44.87    46.57    0.744
  -7  -4  -1    54.24    55.56    0.696
  -7  -4   1    55.71    55.56    0.696
  -7  -4   3    43.76    46.57    0.791
  -7  -4   5    72.48    75.62    0.728
  -7  -3  -6   160.71   158.98    0.634
  -7  -3  -4    45.20    46.57    0.760
  -7  -3  -2   114.88   113.03    0.570
  -7  -3   2   115.65   113.03    0.586
  -7  -3   4    44.14    46.57    0.791
  -7  -3   6   160.99   158.98    0.634
  -7  -2  -5   121.93   119.44    0.618
  -7  -2  -3   115.08   113.03    0.570
  -7  -2  -1   180.59   178.04    0.761
  -7  -2   1   180.52   178.04    0.745
  -7  -2   3   116.10   113.03    0.570
  -7  -2   5   121.18   119.44    0.618
  -7  -1  -6    94.65    91.97    0.681
  -7  -1  -4    55.47    55.56    0.680
  -7  -1  -2   182.42   178.04    0.745
  -7  -1   2   179.98   178.04    0.745
  -7  -1   4    52.48    55.56    0.585
  -7  -1   4    52.74    55.56    0.535
  -7  -1   6    93.80    91.97    0.649
  -7   1  -6    96.26    91.97    0.681
  -7   1  -4    54.88    55.56    0.680
  -7   1  -2   180.17   178.04    0.761
  -7   1   2   179.18   178.04    0.745
  -7   1   4    54.38    55.56    0.696
  -7   1   6    93.57    91.97    0.649
  -7   2  -5   121.16   119.44    0.618
  -7   2  -3   115.32   113.03    0.586
  -7   2  -1   181.44   178.04    0.745
  -7   2   1   180.76   178.04    0.761
  -7   2   3   114.94   113.03    0.570
  -7   2   5   120.61   119.44    0.618
  -7   3  -6   160.85   158.98    0.650
  -7   3  -4    44.88    46.57    0.791
  -7   3  -2   115.14   113.03    0.570
  -7   3   2   114.71   113.03    0.586
  -7   3   4    44.14    46.57    0.760
  -7   3   6   159.09   158.98    0.650
  -7   4  -5    72.92    75.62    0.728
  -7   4  -3    45.38    46.57    0.760
  -7   4  -1    55.29    55.56    0.696
  -7   4   1    53.66    55.56    0.744
  -7   4   3    45.06    46.57    0.760
  -7   4   5    73.06    75.62    0.728
  -7   5  -4    72.88    75.62    0.696
  -7   5  -2   122.41   119.44    0.586
  -7   5   2   121.04   119.44    0.618
  -7   5   4    70.62    75.62    0.744
  -7   6  -3   158.58   158.98    0.634
  -7   6  -1    93.90    91.97    0.649
  -7   6   1    93.11    91.97    0.681
  -7   6   3   160.20   158.98    0.634
  -6  -7  -3   156.85   158.98    0.650
  -6  -7  -1    93.47    91.97    0.649
  -6  -7   1    93.08    91.97    0.649
  -6  -7   3   157.52   158.98    0.650
  -6  -6  -4   615.26   613.53    0.855
  -6  -6   0   180.64   184.40    0.808
  -6  -6   4   610.67   613.53    0.855
  -6  -5  -5   201.74   203.10    0.856
  -6  -5  -3   125.15   121.53    0.570
  -6  -5  -1   193.56   194.31    0.793
  -6  -5   1   189.13   194.30    0.793
  -6  -5   3   122.96   121.53    0.570
  -6  -5   5   204.86   203.10    0.856
  -6  -4  -6   617.87   613.53    0.855
  -6  -4  -2   745.65   755.97    0.772
  -6  -4   0   989.55  1003.76    0.778
  -6  -4   2   757.74   755.97    0.772
  -6  -4   6   609.10   613.53    0.855
  -6  -3  -7   162.24   158.98    0.650
  -6  -3  -5   121.26   121.53    0.586
  -6  -3  -3   168.62   167.76    0.745
  -6  -3  -1   143.05   141.77    0.523
  -6  -3   1   148.61   141.77    0.729
  -6  -3   3   170.61   167.76    0.745
  -6  -3   5   123.64   121.53    0.570
  -6  -3   7   160.40   158.98    0.650
  -6  -2  -4   757.15   755.97    0.771
  -6  -2   0    88.65    93.26    0.522
  -6  -2   4   753.29   755.97    0.755
  -6  -1  -7    95.19    91.97    0.649
  -6  -1  -5   196.99   194.30    0.761
  -6  -1  -3   146.72   141.77    0.729
  -6  -1  -1   350.33   345.55    0.671
  -6  -1   1   350.98   345.55    0.671
  -6  -1   3   144.46   141.77    0.523
  -6  -1   5   196.00   194.31    0.793
  -6  -1   7    95.63    91.97    0.649
  -6   0  -6   180.03   184.40    0.808
  -6   0  -4  1011.45  1003.76    0.777
  -6   0  -2    88.55    93.26    0.522
  -6   0   2    92.86    93.26    0.522
  -6   0   4   998.87  1003.76    0.776
  -6   0   6   177.96   184.40    0.808
  -6   1  -7    96.22    91.97    0.649
  -6   1  -5   198.27   194.31    0.761
  -6   1  -3   145.05   141.77    0.523
  -6   1  -1   351.25   345.55    0.671
  -6   1   1   352.15   345.55    0.671
  -6   1   3   144.39   141.77    0.523
  -6   1   5   195.02   194.31    0.793
  -6   1   7    94.64    91.97    0.649
  -6   2  -4   765.00   755.97    0.772
  -6   2   0    88.68    93.26    0.522
  -6   2   4   749.97   755.97    0.755
  -6   3  -7   161.47   158.98    0.650
  -6   3  -5   125.55   121.53    0.570
  -6   3  -3   171.61   167.76    0.761
  -6   3  -1   144.20   141.77    0.523
  -6   3   1   144.82   141.77    0.523
  -6   3   3   169.28   167.76    0.745
  -6   3   5   124.24   121.53    0.570
  -6   3   7   160.51   158.98    0.634
  -6   4  -6   620.42   613.53    0.855
  -6   4  -2   759.03   755.97    0.772
  -6   4   0   988.98  1003.76    0.780
  -6   4   2   738.97   755.97    0.756
  -6   4   6   607.57   613.53    0.855
  -6   5  -5   200.29   203.10    0.856
  -6   5  -3   124.70   121.53    0.570
  -6   5  -1   196.33   194.31    0.745
  -6   5   1   195.05   194.31    0.793
  -6   5   3   121.74   121.53    0.586
  -6   5   5   199.13   203.10    0.840
  -6   6  -4   601.39   613.53    0.855
  -6   6   0   178.07   184.40    0.793
  -6   6   4   605.34   613.53    0.855
  -6   7  -3   160.63   158.98    0.650
  -6   7  -1    94.40    91.97    0.681
  -6   7   1    94.48    91.97    0.681
  -6   7   3   158.27   158.98    0.650
  -5  -8  -1    66.23    68.71    0.744
  -5  -8   1    66.95    68.71    0.744
  -5  -7  -4    73.78    75.62    0.744
  -5  -7  -2   118.40   119.44    0.586
  -5  -7   2   119.47   119.44    0.618
  -5  -7   4    72.40    75.62    0.744
  -5  -6  -5   203.89   203.10    0.856
  -5  -6  -3   123.06   121.53    0.586
  -5  -6  -1   198.77   194.30    0.761
  -5  -6   1   197.58   194.31    0.793
  -5  -6   3   125.20   121.53    0.586
  -5  -6   5   203.18   203.10    0.856
  -5  -5  -6   204.37   203.10    0.856
  -5  -5  -2   250.74   254.02    0.747
  -5  -5   2   258.55   254.02    0.747
  -5  -5   6   199.66   203.10    0.872
  -5  -4  -7    73.89    75.62    0.728
  -5  -4  -3    21.31    22.47    1.028
  -5  -4  -1    20.72    21.21    0.981
  -5  -4   1    19.93    21.21    1.028
  -5  -4   3    21.32    22.47    1.028
  -5  -4   7    72.61    75.62    0.728
  -5  -3  -6   124.22   121.53    0.570
  -5  -3  -4    22.07    22.47    0.965
  -5  -3  -2   272.54   268.60    0.668
  -5  -3   2   273.74   268.60    0.668
  -5  -3   4    21.30    22.47    0.981
  -5  -3   6   125.02   121.53    0.570
  -5  -2  -7   122.85   119.44    0.618
  -5  -2  -5   257.79   254.02    0.731
  -5  -2  -3   274.41   268.60    0.668
  -5  -2  -1   308.56   301.00    0.622
  -5  -2   1   308.13   301.00    0.622
  -5  -2   3   271.58   268.60    0.668
  -5  -2   5   254.44   254.02    0.747
  -5  -2   7   122.50   119.44    0.618
  -5  -1  -8    67.14    68.71    0.744
  -5  -1  -6   197.69   194.31    0.745
  -5  -1  -4    22.06    21.21    0.918
  -5  -1  -2   309.39   301.00    0.622
  -5  -1   2   306.78   301.00    0.622
  -5  -1   4    20.75    21.21    1.013
  -5  -1   6   198.12   194.31    0.761
  -5  -1   8    68.07    68.71    0.728
  -5   1  -8    66.57    68.71    0.744
  -5   1  -6   198.88   194.30    0.761
  -5   1  -4    22.88    21.21    0.870
  -5   1  -2   308.90   301.00    0.622
  -5   1   2   306.55   301.00    0.622
  -5   1   4    22.49    21.21    0.949
  -5   1   6   196.94   194.31    0.761
  -5   1   8    66.09    68.71    0.744
  -5   2  -7   122.52   119.44    0.618
  -5   2  -5   256.78   254.02    0.747
  -5   2  -3   272.01   268.60    0.669
  -5   2  -1   305.11   301.00    0.622
  -5   2   1   307.16   301.00    0.622
  -5   2   3   273.76   268.60    0.668
  -5   2   5   254.43   254.02    0.747
  -5   2   7   120.38   119.44    0.618
  -5   3  -6   125.93   121.53    0.586
  -5   3  -4    22.16    22.47    0.933
  -5   3  -2   270.04   268.60    0.669
  -5   3   2   269.21   268.60    0.669
  -5   3   4    22.72    22.47    0.965
  -5   3   6   123.91   121.53    0.570
  -5   4  -7    71.35    75.62    0.728
  -5   4  -3    20.32    22.47    1.076
  -5   4  -1    20.02    21.21    1.028
  -5   4   1    21.45    21.21    0.870
  -5   4   3    24.06    22.47    0.918
  -5   4   7    72.71    75.62    0.728
  -5   5  -6   202.23   203.10    0.856
  -5   5  -2   256.80   254.02    0.731
  -5   5   2   253.20   254.02    0.747
  -5   5   6   202.45   203.10    0.856
  -5   6  -5   203.73   203.10    0.856
  -5   6  -3   123.50   121.53    0.586
  -5   6  -1   196.58   194.31    0.761
  -5   6   1   193.53   194.31    0.793
  -5   6   3   123.69   121.53    0.570
  -5   6   5   200.71   203.10    0.856
  -5   7  -4    75.12    75.62    0.744
  -5   7  -2   120.68   119.44    0.618
  -5   7   2   120.16   119.44    0.618
  -5   7   4    72.44    75.62    0.728
  -5   8  -1    66.53    68.71    0.760
  -5   8   1    65.79    68.71    0.744
  -4  -8  -2   736.05   761.81    0.832
  -4  -8   0   643.91   657.71    0.826
  -4  -8   2   761.09   761.81    0.864
  -4  -7  -5    73.37    75.62    0.744
  -4  -7  -3    45.85    46.57    0.760
  -4  -7  -1    56.60    55.56    0.680
  -4  -7   1    56.77    55.56    0.649
  -4  -7   3    44.67    46.57    0.760
  -4  -7   5    72.13    75.62    0.728
  -4  -6  -6   618.60   613.53    0.855
  -4  -6  -2   742.77   755.97    0.773
  -4  -6   0   997.16  1003.76    0.779
  -4  -6   2   755.15   755.97    0.772
  -4  -6   6   614.18   613.53    0.855
  -4  -5  -7    73.29    75.62    0.728
  -4  -5  -3    21.83    22.47    1.013
  -4  -5  -1    21.71    21.21    0.918
  -4  -5   1    21.10    21.21    0.902
  -4  -5   3    21.76    22.47    0.965
  -4  -5   7    73.66    75.62    0.728
  -4  -4  -4  1180.24  1175.41    0.764
  -4  -4   0   300.42   304.30    0.638
  -4  -4   4  1190.66  1175.41    0.767
  -4  -3  -7    45.22    46.57    0.760
  -4  -3  -5    20.88    22.47    1.092
  -4  -3  -1   112.39   110.71    0.459
  -4  -3   1   113.87   110.71    0.459
  -4  -3   5    21.64    22.47    0.981
  -4  -3   7    43.19    46.57    0.760
  -4  -2  -8   761.06   761.81    0.864
  -4  -2  -6   764.02   755.97    0.755
  -4  -2  -2   701.21   705.40    0.599
  -4  -2   0  1066.24  1059.30    0.623
  -4  -2   2   699.20   705.40    0.599
  -4  -2   6   757.15   755.97    0.771
  -4  -2   8   757.05   761.81    0.864
  -4  -1  -7    54.24    55.56    0.728
  -4  -1  -5    20.52    21.21    0.981
  -4  -1  -3   115.22   110.71    0.459
  -4  -1   3   115.00   110.71    0.459
  -4  -1   5    20.81    21.21    0.981
  -4  -1   7    54.05    55.56    0.728
  -4   0  -8   663.02   657.71    0.826
  -4   0  -6  1014.68  1003.76    0.777
  -4   0  -4   304.85   304.30    0.638
  -4   0  -2  1087.22  1059.30    0.622
  -4   0   0   954.46   938.60    0.562
  -4   0   2  1063.44  1059.30    0.623
  -4   0   4   302.30   304.30    0.622
  -4   0   6  1006.28  1003.76    0.778
  -4   0   8   657.53   657.71    0.826
  -4   1  -7    54.76    55.56    0.696
  -4   1  -5    22.26    21.21    0.902
  -4   1  -3   116.07   110.71    0.459
  -4   1   3   113.73   110.71    0.459
  -4   1   5    21.32    21.21    0.949
  -4   1   7    55.48    55.56    0.696
  -4   2  -8   755.04   761.81    0.864
  -4   2  -6   764.74   755.97    0.755
  -4   2  -2   706.47   705.40    0.600
  -4   2   0  1086.17  1059.30    0.624
  -4   2   2   697.61   705.40    0.599
  -4   2   6   752.03   755.97    0.755
  -4   2   8   756.93   761.81    0.864
  -4   3  -7    44.88    46.57    0.760
  -4   3  -5    22.78    22.47    0.902
  -4   3  -1   111.82   110.71    0.459
  -4   3   1   113.12   110.71    0.459
  -4   3   5    23.56    22.47    0.933
  -4   3   7    44.61    46.57    0.760
  -4   4  -4  1153.14  1175.41    0.766
  -4   4   0   302.12   304.30    0.622
  -4   4   4  1164.63  1175.41    0.766
  -4   5  -7    71.67    75.62    0.728
  -4   5  -3    23.30    22.47    0.933
  -4   5  -1    19.41    21.21    1.076
  -4   5   1    21.13    21.21    0.965
  -4   5   3    20.77    22.47    1.044
  -4   5   7    72.66    75.62    0.728
  -4   6  -6   609.85   613.53    0.872
  -4   6  -2   752.99   755.97    0.773
  -4   6   0  1005.68  1003.76    0.778
  -4   6   2   751.97   755.97    0.772
  -4   6   6   606.72   613.53    0.855
  -4   7  -5    72.59    75.62    0.744
  -4   7  -3    44.32    46.57    0.760
  -4   7  -1    55.01    55.56    0.696
  -4   7   1    53.99    55.56    0.696
  -4   7   3    45.42    46.57    0.760
  -4   7   5    73.56    75.62    0.728
  -4   8  -2   752.77   761.81    0.864
  -4   8   0   640.04   657.71    0.826
  -4   8   2   757.24   761.81    0.864
  -3  -9  -2   176.77   177.57    0.634
  -3  -9   2   175.83   177.57    0.650
  -3  -8  -1    11.90    12.83    1.677
  -3  -8   1    11.90    12.83    1.756
  -3  -7  -6   159.64   158.98    0.634
  -3  -7  -4    44.43    46.57    0.760
  -3  -7  -2   114.29   113.03    0.570
  -3  -7   2   116.24   113.03    0.570
  -3  -7   4    44.09    46.57    0.744
  -3  -7   6   159.77   158.98    0.634
  -3  -6  -7   159.89   158.98    0.650
  -3  -6  -5   124.42   121.53    0.570
  -3  -6  -3   167.81   167.76    0.745
  -3  -6  -1   144.54   141.77    0.523
  -3  -6   1   142.26   141.77    0.523
  -3  -6   3   167.28   167.76    0.745
  -3  -6   5   123.32   121.53    0.586
  -3  -6   7   158.28   158.98    0.634
  -3  -5  -6   124.09   121.53    0.586
  -3  -5  -4    22.46    22.47    0.870
  -3  -5  -2   263.30   268.60    0.669
  -3  -5   2   275.33   268.60    0.669
  -3  -5   4    22.47    22.47    0.981
  -3  -5   6   123.03   121.53    0.570
  -3  -4  -7    45.88    46.57    0.760
  -3  -4  -5    23.81    22.47    0.918
  -3  -4  -1   112.23   110.71    0.459
  -3  -4   1   113.49   110.71    0.459
  -3  -4   5    21.91    22.47    1.013
  -3  -4   7    45.61    46.57    0.744
  -3  -3  -6   170.39   167.76    0.745
  -3  -3  -2    41.10    43.16    0.586
  -3  -3   2    38.90    43.16    0.586
  -3  -3   6   171.29   167.76    0.745
  -3  -2  -9   180.32   177.57    0.903
  -3  -2  -7   116.79   113.03    0.586
  -3  -2  -5   271.51   268.60    0.668
  -3  -2  -3    40.23    43.16    0.586
  -3  -2  -1   198.94   194.69    0.509
  -3  -2   1   199.98   194.69    0.509
  -3  -2   3    40.99    43.16    0.586
  -3  -2   5   271.93   268.60    0.668
  -3  -2   7   116.67   113.03    0.570
  -3  -2   9   177.89   177.57    0.634
  -3  -1  -8    13.17    12.83    1.582
  -3  -1  -6   145.57   141.77    0.729
  -3  -1  -4   115.11   110.71    0.459
  -3  -1  -2   199.62   194.69    0.509
  -3  -1   2   198.38   194.69    0.509
  -3  -1   4   113.68   110.71    0.459
  -3  -1   6   144.47   141.77    0.523
  -3  -1   8    13.06    12.83    1.614
  -3   1  -8    15.48    12.83    1.361
  -3   1  -6   143.93   141.77    0.523
  -3   1  -4   114.88   110.71    0.459
  -3   1  -2   198.37   194.69    0.509
  -3   1   2   197.53   194.69    0.509
  -3   1   4   114.44   110.71    0.459
  -3   1   6   144.37   141.77    0.523
  -3   1   8    12.64    12.83    1.614
  -3   2  -9   180.03   177.57    0.903
  -3   2  -7   114.54   113.03    0.570
  -3   2  -5   270.07   268.60    0.669
  -3   2  -3    39.26    43.16    0.617
  -3   2  -1   198.85   194.69    0.509
  -3   2   1   198.47   194.69    0.509
  -3   2   3    40.93    43.16    0.586
  -3   2   5   269.82   268.60    0.668
  -3   2   7   114.75   113.03    0.570
  -3   2   9   179.04   177.57    0.634
  -3   3  -6   172.00   167.76    0.745
  -3   3  -2    40.57    43.16    0.586
  -3   3   2    40.34    43.16    0.586
  -3   3   6   170.87   167.76    0.745
  -3   4  -7    42.38    46.57    0.791
  -3   4  -5    22.38    22.47    1.013
  -3   4  -1   114.94   110.71    0.459
  -3   4   1   114.07   110.71    0.459
  -3   4   5    21.81    22.47    0.981
  -3   4   7    45.33    46.57    0.791
  -3   5  -6   124.61   121.53    0.570
  -3   5  -4    22.00    22.47    1.013
  -3   5  -2   268.77   268.60    0.669
  -3   5   2   275.28   268.60    0.668
  -3   5   4    20.12    22.47    1.139
  -3   5   6   123.62   121.53    0.586
  -3   6  -7   159.35   158.98    0.634
  -3   6  -5   123.61   121.53    0.586
  -3   6  -3   169.79   167.76    0.761
  -3   6  -1   143.73   141.77    0.523
  -3   6   1   143.65   141.77    0.523
  -3   6   3   167.68   167.76    0.761
  -3   6   5   123.88   121.53    0.586
  -3   6   7   158.73   158.98    0.650
  -3   7  -6   157.66   158.98    0.650
  -3   7  -4    47.00    46.57    0.744
  -3   7  -2   114.87   113.03    0.570
  -3   7   2   114.89   113.03    0.570
  -3   7   4    45.12    46.57    0.791
  -3   7   6   157.92   158.98    0.634
  -3   8  -1    15.10    12.83    1.313
  -3   8   1    12.42    12.83    1.661
  -3   9  -2   177.75   177.57    0.634
  -3   9   2   176.81   177.57    0.634
  -2  -9  -3   179.61   177.57    0.634
  -2  -9  -1   156.29   154.42    0.618
  -2  -9   1   156.53   154.42    0.618
  -2  -9   3   179.44   177.57    0.903
  -2  -8  -4   755.72   761.81    0.865
  -2  -8  -2   121.16   123.00    0.586
  -2  -8   0    75.18    74.60    0.633
  -2  -8   2   120.91   123.00    0.586
  -2  -8   4   755.26   761.81    0.864
  -2  -7  -5   120.75   119.44    0.586
  -2  -7  -3   114.68   113.03    0.570
  -2  -7  -1   179.63   178.04    0.745
  -2  -7   1   177.29   178.04    0.745
  -2  -7   3   114.78   113.03    0.570
  -2  -7   5   119.75   119.44    0.618
  -2  -6  -4   733.41   755.97    0.772
  -2  -6   0    86.43    93.26    0.522
  -2  -6   4   754.76   755.97    0.755
  -2  -5  -7   121.48   119.44    0.618
  -2  -5  -5   255.73   254.02    0.731
  -2  -5  -3   262.60   268.60    0.669
  -2  -5  -1   298.93   301.00    0.622
  -2  -5   1   303.27   301.00    0.622
  -2  -5   3   273.65   268.60    0.669
  -2  -5   5   253.57   254.02    0.747
  -2  -5   7   122.13   119.44    0.618
  -2  -4  -8   763.24   761.81    0.831
  -2  -4  -6   757.12   755.97    0.755
  -2  -4  -2   689.03   705.40    0.599
  -2  -4   0  1047.47  1059.30    0.623
  -2  -4   2   699.45   705.40    0.600
  -2  -4   6   763.43   755.97    0.772
  -2  -4   8   760.91   761.81    0.832
  -2  -3  -9   181.10   177.57    0.903
  -2  -3  -7   116.26   113.03    0.586
  -2  -3  -5   273.40   268.60    0.668
  -2  -3  -3    42.09    43.16    0.586
  -2  -3  -1   198.19   194.69    0.509
  -2  -3   1   196.12   194.69    0.509
  -2  -3   3    41.16    43.16    0.586
  -2  -3   5   270.85   268.60    0.669
  -2  -3   7   115.98   113.03    0.570
  -2  -3   9   179.33   177.57    0.650
  -2  -2  -8   121.74   123.00    0.586
  -2  -2  -4   697.82   705.40    0.599
  -2  -2   0   175.66   181.00    0.462
  -2  -2   4   704.37   705.40    0.599
  -2  -2   8   121.63   123.00    0.586
  -2  -1  -9   157.10   154.42    0.634
  -2  -1  -7   181.25   178.04    0.745
  -2  -1  -5   308.47   301.00    0.622
  -2  -1  -3   199.76   194.69    0.509
  -2  -1  -1   230.18   225.18    0.416
  -2  -1   1   230.90   225.18    0.416
  -2  -1   3   197.21   194.69    0.509
  -2  -1   5   307.03   301.00    0.622
  -2  -1   7   179.09   178.04    0.745
  -2  -1   9   157.18   154.42    0.618
  -2   0  -8    75.11    74.60    0.617
  -2   0  -6    88.10    93.26    0.522
  -2   0  -4  1090.07  1059.30    0.622
  -2   0  -2   178.80   181.00    0.462
  -2   0   2   176.27   181.00    0.461
  -2   0   4  1055.19  1059.30    0.622
  -2   0   6    86.97    93.26    0.554
  -2   0   8    73.40    74.60    0.633
  -2   1  -9   157.12   154.42    0.618
  -2   1  -7   178.79   178.04    0.761
  -2   1  -5   309.20   301.00    0.622
  -2   1  -3   199.52   194.69    0.509
  -2   1  -1   231.35   225.18    0.416
  -2   1   1   230.65   225.18    0.416
  -2   1   3   198.02   194.69    0.525
  -2   1   5   308.15   301.00    0.622
  -2   1   7   178.23   178.04    0.761
  -2   1   9   156.49   154.42    0.634
  -2   2  -8   119.40   123.00    0.586
  -2   2  -4   702.19   705.40    0.600
  -2   2   0   173.96   181.00    0.462
  -2   2   4   692.46   705.40    0.599
  -2   2   8   121.56   123.00    0.586
  -2   3  -9   179.45   177.57    0.634
  -2   3  -7   115.76   113.03    0.586
  -2   3  -5   272.43   268.60    0.669
  -2   3  -3    41.56    43.16    0.586
  -2   3  -1   197.11   194.69    0.509
  -2   3   1   196.82   194.69    0.509
  -2   3   3    40.46    43.16    0.617
  -2   3   5   268.55   268.60    0.669
  -2   3   7   114.04   113.03    0.586
  -2   3   7   115.14   113.03    0.570
  -2   3   9   176.40   177.57    0.650
  -2   4  -8   770.15   761.81    0.864
  -2   4  -6   751.63   755.97    0.756
  -2   4  -2   700.72   705.40    0.600
  -2   4   0  1032.19  1059.30    0.623
  -2   4   2   692.72   705.40    0.600
  -2   4   6   748.91   755.97    0.756
  -2   4   8   755.56   761.81    0.864
  -2   5  -7   121.03   119.44    0.618
  -2   5  -5   251.70   254.02    0.747
  -2   5  -3   275.11   268.60    0.669
  -2   5  -1   306.63   301.00    0.622
  -2   5   1   312.63   301.00    0.622
  -2   5   3   269.66   268.60    0.669
  -2   5   5   250.30   254.02    0.747
  -2   5   7   120.13   119.44    0.618
  -2   6  -4   761.62   755.97    0.755
  -2   6   0    87.08    93.26    0.522
  -2   6   4   748.04   755.97    0.774
  -2   7  -5   121.14   119.44    0.618
  -2   7  -3   114.58   113.03    0.570
  -2   7  -1   180.96   178.04    0.745
  -2   7   1   177.35   178.04    0.745
  -2   7   3   115.61   113.03    0.570
  -2   7   5   118.47   119.44    0.618
  -2   8  -4   756.44   761.81    0.864
  -2   8  -2   124.20   123.00    0.570
  -2   8   0    73.09    74.60    0.633
  -2   8   2   121.04   123.00    0.586
  -2   8   4   746.86   761.81    0.865
  -2   9  -3   179.44   177.57    0.634
  -2   9  -1   155.95   154.42    0.618
  -2   9   1   153.84   154.42    0.634
  -2   9   3   176.39   177.57    0.650
  -1  -9  -2   153.29   154.42    0.618
  -1  -9   2   154.83   154.42    0.618
  -1  -8  -5    66.83    68.71    0.728
  -1  -8  -3    12.87    12.83    1.550
  -1  -8   3    13.44    12.83    1.503
  -1  -8   5    65.92    68.71    0.760
  -1  -7  -6    92.70    91.97    0.649
  -1  -7  -4    53.43    55.56    0.696
  -1  -7  -2   178.50   178.04    0.745
  -1  -7   2   177.11   178.04    0.745
  -1  -7   4    54.46    55.56    0.680
  -1  -7   6    96.53    91.97    0.649
  -1  -6  -7    95.26    91.97    0.649
  -1  -6  -5   194.16   194.31    0.761
  -1  -6  -3   144.67   141.77    0.523
  -1  -6  -1   352.95   345.55    0.671
  -1  -6   1   352.55   345.55    0.671
  -1  -6   3   143.07   141.77    0.523
  -1  -6   5   199.61   194.31    0.761
  -1  -6   7    94.84    91.97    0.633
  -1  -5  -8    70.92    68.71    0.728
  -1  -5  -6   192.98   194.30    0.761
  -1  -5  -4    20.89    21.21    0.918
  -1  -5  -2   301.61   301.00    0.622
  -1  -5   2   302.82   301.00    0.622
  -1  -5   4    19.90    21.21    0.981
  -1  -5   6   191.05   194.31    0.793
  -1  -5   8    67.56    68.71    0.728
  -1  -4  -7    53.19    55.56    0.680
  -1  -4  -5    21.53    21.21    0.949
  -1  -4  -3   113.39   110.71    0.459
  -1  -4   3   114.52   110.71    0.459
  -1  -4   5    21.98    21.21    0.854
  -1  -4   7    55.55    55.56    0.696
  -1  -3  -8    11.88    12.83    1.724
  -1  -3  -6   144.88   141.77    0.523
  -1  -3  -4   115.01   110.71    0.459
  -1  -3  -2   196.73   194.69    0.509
  -1  -3   2   197.38   194.69    0.509
  -1  -3   4   112.69   110.71    0.459
  -1  -3   6   142.59   141.77    0.523
  -1  -3   8    13.70    12.83    1.550
  -1  -2  -9   156.64   154.42    0.618
  -1  -2  -7   180.54   178.04    0.745
  -1  -2  -5   310.21   301.00    0.622
  -1  -2  -3   200.67   194.69    0.509
  -1  -2  -1   229.51   225.18    0.416
  -1  -2   1   231.78   225.18    0.416
  -1  -2   3   199.09   194.69    0.509
  -1  -2   5   305.64   301.00    0.622
  -1  -2   7   179.02   178.04    0.745
  -1  -2   9   156.79   154.42    0.618
  -1  -1  -6   352.93   345.55    0.671
  -1  -1  -2   229.16   225.18    0.416
  -1  -1   2   229.12   225.18    0.416
  -1  -1   6   353.68   345.55    0.671
  -1   1  -6   346.13   345.55    0.671
  -1   1  -2   232.21   225.18    0.416
  -1   1   2   231.25   225.18    0.416
  -1   1   6   352.77   345.55    0.671
  -1   2  -9   154.88   154.42    0.618
  -1   2  -7   179.46   178.04    0.761
  -1   2  -5   306.57   301.00    0.622
  -1   2  -3   197.24   194.69    0.509
  -1   2  -1   226.73   225.18    0.416
  -1   2   1   230.76   225.18    0.416
  -1   2   3   199.05   194.69    0.509
  -1   2   5   304.33   301.00    0.622
  -1   2   7   180.87   178.04    0.745
  -1   2   9   157.83   154.42    0.618
  -1   3  -8    13.15    12.83    1.598
  -1   3  -6   142.65   141.77    0.523
  -1   3  -4   114.73   110.71    0.459
  -1   3  -2   199.78   194.69    0.509
  -1   3   2   197.40   194.69    0.509
  -1   3   4   114.49   110.71    0.459
  -1   3   6   144.35   141.77    0.729
  -1   3   8    14.92    12.83    1.376
  -1   4  -7    54.40    55.56    0.696
  -1   4  -5    20.83    21.21    0.981
  -1   4  -3   114.85   110.71    0.459
  -1   4   3   116.95   110.71    0.459
  -1   4   5    21.83    21.21    0.949
  -1   4   7    55.74    55.56    0.680
  -1   5  -8    66.42    68.71    0.744
  -1   5  -6   198.84   194.31    0.761
  -1   5  -4    23.03    21.21    0.870
  -1   5  -2   301.42   301.00    0.622
  -1   5   2   304.11   301.00    0.622
  -1   5   4    20.13    21.21    1.028
  -1   5   6   189.79   194.31    0.761
  -1   5   8    64.98    68.71    0.760
  -1   6  -7    94.72    91.97    0.649
  -1   6  -5   195.79   194.31    0.761
  -1   6  -3   143.73   141.77    0.523
  -1   6  -1   352.78   345.55    0.671
  -1   6   1   348.71   345.55    0.671
  -1   6   3   143.14   141.77    0.523
  -1   6   5   193.16   194.30    0.761
  -1   6   7    94.05    91.97    0.681
  -1   7  -6    93.82    91.97    0.649
  -1   7  -4    55.22    55.56    0.680
  -1   7  -2   180.54   178.04    0.761
  -1   7   2   175.26   178.04    0.761
  -1   7   4    54.86    55.56    0.680
  -1   7   6    96.43    91.97    0.681
  -1   8  -5    68.41    68.71    0.744
  -1   8  -3    11.00    12.83    1.946
  -1   8   3    10.09    12.83    1.993
  -1   8   5    66.73    68.71    0.744
  -1   9  -2   155.12   154.42    0.634
  -1   9   2   155.06   154.42    0.634
   0  -8  -4   659.74   657.71    0.826
   0  -8  -2    73.35    74.60    0.633
   0  -8   0  1504.56  1492.87    0.842
   0  -8   2    72.82    74.60    0.633
   0  -8   4   659.15   657.71    0.826
   0  -6  -6   177.85   184.40    0.808
   0  -6  -4  1003.32  1003.76    0.778
   0  -6  -2    86.19    93.26    0.522
   0  -6   2    87.10    93.26    0.522
   0  -6   4   995.27  1003.76    0.778
   0  -6   6   183.87   184.40    0.808
   0  -4  -8   660.73   657.71    0.810
   0  -4  -6   995.71  1003.76    0.745
   0  -4  -4   300.38   304.30    0.638
   0  -4  -2  1062.89  1059.30    0.624
   0  -4   0   959.07   938.60    0.562
   0  -4   2  1090.84  1059.30    0.623
   0  -4   4   302.54   304.30    0.638
   0  -4   6   991.80  1003.76    0.778
   0  -4   8   657.91   657.71    0.810
   0  -2  -8    73.82    74.60    0.633
   0  -2  -6    87.99    93.26    0.522
   0  -2  -4  1072.83  1059.30    0.623
   0  -2  -2   178.21   181.00    0.462
   0  -2   2   178.02   181.00    0.462
   0  -2   4  1064.68  1059.30    0.624
   0  -2   6    89.88    93.26    0.522
   0  -2   8    75.25    74.60    0.617
   0   0  -8  1543.69  1492.87    0.858
   0   0  -4   974.09   938.60    0.562
   0   0   4   958.39   938.60    0.562
   0   0   8  1528.09  1492.87    0.858
   0   0  12   421.14   417.70    0.988
   0   0  16   806.71   807.49    0.983
   0   0  20   303.56   303.27    1.173
   0   0  24   481.77   480.58    1.082
   0   0  28   152.55   150.01    0.823
   0   0  32   330.94   322.17    1.374
   0   2  -8    75.37    74.60    0.633
   0   2  -6    90.32    93.26    0.522
   0   2  -4  1048.22  1059.30    0.626
   0   2  -2   176.45   181.00    0.462
   0   2   2   177.15   181.00    0.462
   0   2   4  1066.12  1059.30    0.624
   0   2   6    89.29    93.26    0.522
   0   2   8    73.80    74.60    0.649
   0   2  10   256.55   262.98    0.921
   0   2  12   633.81   636.56    0.996
   0   2  14    91.52    95.60    0.728
   0   2  16    27.55    28.29    1.281
   0   2  18   107.11   107.94    0.775
   0   2  20   409.70   411.02    1.160
   0   2  22    74.03    74.89    0.997
   0   2  24    21.39    15.14    2.009
   0   2  26    39.80    38.74    1.946
   0   2  28   218.01   215.63    0.855
   0   2  30    56.51    54.99    0.777
   0   2  32    32.49    31.96    0.920
   0   2  34    18.93    12.06    4.364
   0   4  -8   654.49   657.71    0.810
   0   4  -6   991.60  1003.76    0.779
   0   4  -4   301.48   304.30    0.622
   0   4  -2  1093.85  1059.30    0.623
   0   4   0   959.77   938.60    0.563
   0   4   2  1062.78  1059.30    0.624
   0   4   4   299.35   304.30    0.638
   0   4   6   971.57  1003.76    0.787
   0   4   6   957.66  1003.76    0.751
   0   4   8   656.71   657.71    0.826
   0   4  10   723.03   729.55    0.939
   0   4  12   121.88   125.03    0.760
   0   4  14   523.57   524.33    0.910
   0   4  16   370.57   365.43    0.985
   0   4  18   355.44   354.96    1.064
   0   4  20    74.01    73.40    0.760
   0   4  22   287.55   287.50    1.126
   0   4  24   220.95   220.75    0.824
   0   4  26   256.74   255.39    0.951
   0   4  28    61.73    60.81    1.598
   0   4  30   197.36   194.60    0.897
   0   4  32   147.23   145.14    0.987
   0   4  34   151.21   144.75    0.870
   0   6  -6   176.85   184.40    0.809
   0   6  -4   982.26  1003.76    0.780
   0   6  -2    86.58    93.26    0.522
   0   6   2    86.17    93.26    0.554
   0   6   4   995.23  1003.76    0.778
   0   6   6   176.69   184.40    0.808
   0   6  10   185.98   191.49    0.697
   0   6  12   565.83   566.48    1.056
   0   6  14   124.37   126.27    0.712
   0   6  16    28.48    28.16    1.329
   0   6  18    73.60    76.16    0.949
   0   6  20   323.21   322.85    1.063
   0   6  22    59.26    61.14    1.123
   0   6  24    13.32    11.97    3.797
   0   6  26    57.31    56.19    1.361
   0   6  28   232.03   228.07    0.951
   0   6  30    42.55    41.51    1.275
   0   6  32    21.47    13.22    3.930
   0   8  -4   653.71   657.71    0.826
   0   8  -2    74.69    74.60    0.633
   0   8   0  1496.58  1492.87    0.842
   0   8   2    73.49    74.60    0.633
   0   8   4   652.21   657.71    0.826
   0   8   8  1170.61  1182.84    0.988
   0   8  10    32.42    31.93    1.202
   0   8  12   404.80   406.36    0.907
   0   8  14    41.05    39.75    1.028
   0   8  16   783.56   788.55    1.061
   0   8  18    16.46    16.40    2.310
   0   8  20   240.64   241.15    1.062
   0   8  24   481.02   486.03    1.194
   0   8  28   130.84   129.59    0.737
   0   8  30    19.98    19.33    2.132
   0   8  32   290.51   286.64    1.424
   0  10   2   254.99   262.98    0.921
   0  10   4   708.98   729.55    0.940
   0  10   6   184.85   191.49    0.729
   0  10   8    30.58    31.93    1.266
   0  10  10    37.75    38.93    0.981
   0  10  12   484.50   486.64    0.940
   0  10  14    87.55    86.93    0.823
   0  10  18    56.91    56.79    0.981
   0  10  20   323.73   324.31    1.126
   0  10  22    52.44    50.69    0.902
   0  10  26    50.75    48.93    1.740
   0  10  28   198.76   199.05    0.818
   0  10  30    35.06    25.96    2.525
   0  10  30    30.63    25.96    1.673
   0  10  32    17.63    21.93    4.782
   0  12   0   416.80   417.70    0.988
   0  12   2   633.56   636.56    0.996
   0  12   4   120.09   125.03    0.791
   0  12   6   559.06   566.48    1.056
   0  12   8   405.38   406.36    0.907
   0  12  10   487.17   486.64    0.940
   0  12  12   111.75   113.04    0.807
   0  12  14   425.01   426.98    1.065
   0  12  16   307.71   307.70    1.174
   0  12  18   352.30   357.70    1.111
   0  12  20   102.24   101.37    0.997
   0  12  22   275.82   275.24    1.141
   0  12  24   212.24   208.71    0.824
   0  12  26   201.60   202.01    0.977
   0  12  28    63.45    61.88    1.016
   0  12  30   152.58   150.52    0.987
   0  12  32   127.43   124.77    0.602
   0  14   2    92.27    95.60    0.696
   0  14   4   516.71   524.33    0.910
   0  14   6   121.73   126.27    0.712
   0  14   8    40.88    39.75    1.028
   0  14  10    85.90    86.93    0.854
   0  14  12   425.16   426.98    1.065
   0  14  14   109.64   111.81    0.934
   0  14  16    48.32    49.49    1.123
   0  14  18    71.61    71.01    1.044
   0  14  20   259.24   263.46    1.173
   0  14  22    53.43    54.47    1.598
   0  14  24    23.26    23.60    1.297
   0  14  26    45.88    44.06    0.916
   0  14  28   209.89   204.71    0.897
   0  14  30    26.95    18.33    2.993
   0  16   0   795.96   807.49    0.984
   0  16   2    26.68    28.29    1.376
   0  16   4   357.59   365.43    0.985
   0  16   6    29.71    28.16    1.266
   0  16   8   782.31   788.56    1.061
   0  16  12   306.37   307.70    1.174
   0  16  14    49.28    49.49    1.060
   0  16  16   552.74   555.42    1.132
   0  16  18    13.20    14.52    3.132
   0  16  20   170.09   170.45    0.950
   0  16  24   390.77   387.62    1.420
   0  16  26    17.95    15.02    2.371
   0  16  28   127.33   125.22    0.970
   0  16  30    15.94    12.00    5.267
   0  18   2   107.26   107.94    0.823
   0  18   4   351.86   354.96    1.095
   0  18   6    75.78    76.16    0.949
   0  18   8    15.74    16.40    2.436
   0  18  10    52.51    56.79    0.819
   0  18  12   354.51   357.70    1.111
   0  18  14    71.08    71.01    1.044
   0  18  18    76.25    74.47    1.202
   0  18  20   268.39   267.92    1.173
   0  18  22    53.71    53.13    1.867
   0  18  24    25.27    25.53    0.837
   0  18  26    28.18    27.90    0.970
   0  18  26    31.21    27.90    0.976
   0  18  28   169.53   166.07    0.820
   0  18  28   167.86   166.07    0.820
   0  18  30    24.14    16.98    3.394
   0  20   0   300.48   303.27    0.999
   0  20   2   404.19   411.02    1.001
   0  20   4    72.19    73.40    0.918
   0  20   6   314.48   322.85    1.063
   0  20   8   239.04   241.15    1.109
   0  20  10   320.53   324.31    1.158
   0  20  12    98.05   101.37    0.981
   0  20  14   259.65   263.46    1.141
   0  20  16   170.90   170.45    0.950
   0  20  18   268.54   267.92    1.173
   0  20  20    78.03    75.79    1.424
   0  20  22   212.81   211.36    0.997
   0  20  24   138.34   135.79    0.737
   0  20  26   141.69   142.14    0.703
   0  20  28    44.42    40.20    2.007
   0  22   2    72.76    74.89    1.013
   0  22   4   277.33   287.50    1.157
   0  22   6    60.67    61.14    1.123
   0  22  10    48.51    50.69    1.282
   0  22  12   268.93   275.24    1.205
   0  22  14    52.69    54.47    1.677
   0  22  18    53.04    53.13    1.867
   0  22  20   212.07   211.36    0.997
   0  22  22    37.79    37.27    1.375
   0  22  24    14.11    15.72    1.405
   0  22  26    25.40    24.27    0.920
   0  24   0   475.42   480.58    1.114
   0  24   4   219.01   220.75    0.840
   0  24   8   482.79   486.03    1.194
   0  24  12   210.84   208.71    0.840
   0  24  14    24.45    23.60    3.227
   0  24  16   382.06   387.62    1.440
   0  24  18    23.50    25.53    1.733
   0  24  20   137.79   135.79    0.837
   0  24  22    20.54    15.72    4.197
   0  24  24   280.44   275.47    1.022
   0  26   2    36.47    38.74    2.136
   0  26   4   254.16   255.39    1.141
   0  26   6    55.99    56.19    1.487
   0  26  10    46.62    48.93    1.930
   0  26  12   198.10   202.01    0.858
   0  26  14    43.60    44.06    1.076
   0  26  16    14.53    15.02    2.570
   0  26  18    33.96    27.90    2.675
   0  26  20   138.83   142.14    0.987
   0  26  22    26.27    24.27    0.836
   0  28   0   148.65   150.01    1.061
   0  28   2   214.67   215.63    0.950
   0  28   4    60.00    60.81    1.677
   0  28   6   224.63   228.07    1.037
   0  28   8   127.51   129.59    0.817
   0  28  10   196.91   199.05    0.838
   0  28  12    62.81    61.88    0.916
   0  28  14   210.39   204.71    0.897
   0  28  16   124.46   125.22    0.987
   0  30   2    55.62    54.99    1.056
   0  30   4   194.54   194.60    0.897
   0  30   6    42.31    41.51    1.295
   0  30   8    17.16    19.33    2.510
   0  30  10    23.78    25.96    3.812
   0  30  12   148.64   150.52    0.920
   0  32   0   321.41   322.17    1.375
   0  32   2    32.35    31.96    2.909
   0  32   4   139.28   145.14    0.954
   1  -9  -2   155.37   154.42    0.618
   1  -9   2   156.32   154.42    0.618
   1  -8  -5    68.14    68.71    0.728
   1  -8  -3     9.89    12.83    2.072
   1  -8   3    11.71    12.83    1.756
   1  -8   5    66.40    68.71    0.744
   1  -7  -6    95.12    91.97    0.681
   1  -7  -4    54.18    55.56    0.696
   1  -7  -2   178.84   178.04    0.761
   1  -7   2   178.44   178.04    0.745
   1  -7   4    54.34    55.56    0.680
   1  -7   6    94.07    91.97    0.649
   1  -6  -7    94.95    91.97    0.649
   1  -6  -5   196.85   194.30    0.745
   1  -6  -3   145.53   141.77    0.729
   1  -6  -1   354.26   345.55    0.671
   1  -6   1   353.11   345.55    0.671
   1  -6   3   144.62   141.77    0.729
   1  -6   5   195.57   194.31    0.761
   1  -6   7    94.78    91.97    0.681
   1  -5  -8    67.18    68.71    0.744
   1  -5  -6   190.80   194.31    0.793
   1  -5  -4    21.35    21.21    0.918
   1  -5  -2   302.56   301.00    0.622
   1  -5   2   306.28   301.00    0.622
   1  -5   4    19.19    21.21    1.044
   1  -5   6   194.43   194.31    0.761
   1  -5   8    68.09    68.71    0.744
   1  -4  -7    55.36    55.56    0.696
   1  -4  -5    22.10    21.21    0.918
   1  -4  -3   114.76   110.71    0.459
   1  -4   3   114.20   110.71    0.459
   1  -4   5    21.52    21.21    0.854
   1  -4   7    53.42    55.56    0.696
   1  -3  -8    12.99    12.83    1.614
   1  -3  -6   145.27   141.77    0.523
   1  -3  -4   114.09   110.71    0.459
   1  -3  -2   198.03   194.69    0.509
   1  -3   2   198.90   194.69    0.509
   1  -3   4   116.43   110.71    0.459
   1  -3   6   143.45   141.77    0.523
   1  -3   8    12.47    12.83    1.724
   1  -2  -9   158.17   154.42    0.618
   1  -2  -7   182.04   178.04    0.745
   1  -2  -5   306.10   301.00    0.622
   1  -2  -3   199.14   194.69    0.509
   1  -2  -1   228.26   225.18    0.416
   1  -2   1   229.64   225.18    0.416
   1  -2   3   198.21   194.69    0.509
   1  -2   5   311.73   301.00    0.622
   1  -2   7   179.91   178.04    0.745
   1  -2   9   154.76   154.42    0.618
   1  -1  -6   354.07   345.55    0.671
   1  -1  -2   230.69   225.18    0.416
   1  -1   2   233.72   225.18    0.416
   1  -1   6   353.51   345.55    0.671
   1   1  -6   352.44   345.55    0.671
   1   1  -2   227.87   225.18    0.416
   1   1   2   229.27   225.18    0.416
   1   1   6   353.30   345.55    0.671
   1   1  10   102.78    99.40    0.728
   1   1  14   140.78   141.23    0.807
   1   1  18   101.95   101.60    0.855
   1   1  22    59.45    58.87    1.076
   1   1  26    74.46    75.03    1.313
   1   1  30    42.59    43.35    1.136
   1   1  34    44.91    43.96    0.719
   1   2  -9   156.73   154.42    0.634
   1   2  -7   180.56   178.04    0.745
   1   2  -5   301.27   301.00    0.622
   1   2  -3   199.54   194.69    0.509
   1   2  -1   230.60   225.18    0.416
   1   2   1   230.64   225.18    0.416
   1   2   3   199.20   194.69    0.509
   1   2   5   306.63   301.00    0.622
   1   2   7   179.66   178.04    0.745
   1   2   9   155.27   154.42    0.634
   1   2  11   175.50   175.71    0.697
   1   2  13    98.75    98.05    0.823
   1   2  15   146.69   146.05    0.697
   1   2  17    81.57    85.59    0.736
   1   2  17    82.52    85.59    0.669
   1   2  19    74.41    73.85    0.854
   1   2  21    78.54    79.06    0.934
   1   2  23    55.70    55.21    1.171
   1   2  25    81.92    79.33    1.123
   1   2  27    47.14    47.82    1.677
   1   2  29    47.17    47.23    0.837
   1   2  31    46.78    45.50    1.156
   1   2  33    27.33    31.15    3.060
   1   2  33    32.58    31.15    2.408
   1   3  -8    12.08    12.83    1.724
   1   3  -6   141.51   141.77    0.507
   1   3  -4   115.68   110.71    0.459
   1   3  -2   196.27   194.69    0.525
   1   3   2   197.36   194.69    0.509
   1   3   4   115.24   110.71    0.459
   1   3   6   143.73   141.77    0.507
   1   3   8    11.41    12.83    1.883
   1   3  10   153.68   150.48    0.681
   1   3  12    50.92    51.45    0.965
   1   3  14   152.97   152.48    0.823
   1   3  16    18.17    17.97    1.788
   1   3  18   117.72   115.75    0.855
   1   3  22    82.39    82.56    0.981
   1   3  26    77.93    77.38    1.313
   1   3  28    22.12    18.05    3.655
   1   3  30    52.23    52.06    1.076
   1   3  34    38.71    38.93    2.291
   1   4  -7    53.15    55.56    0.744
   1   4  -5    21.49    21.21    0.949
   1   4  -3   114.68   110.71    0.459
   1   4   3   114.86   110.71    0.459
   1   4   5    21.03    21.21    0.949
   1   4   7    55.63    55.56    0.649
   1   4   9    81.37    82.20    0.728
   1   4  11    33.52    34.88    1.092
   1   4  13    14.06     7.78    2.088
   1   4  17    10.49    12.79    3.085
   1   4  19     8.38     8.67    2.674
   1   4  31    16.90    12.82    2.530
   1   4  33    12.02     9.46    1.371
   1   5  -8    66.78    68.71    0.744
   1   5  -6   196.04   194.31    0.793
   1   5  -4    21.22    21.21    0.949
   1   5  -2   308.73   301.00    0.622
   1   5   2   308.75   301.00    0.622
   1   5   4    20.86    21.21    0.965
   1   5   6   195.26   194.30    0.761
   1   5   8    64.78    68.71    0.744
   1   5  10   191.03   192.26    0.697
   1   5  12    13.65    10.93    2.278
   1   5  14    89.79    88.67    0.744
   1   5  16    29.27    26.68    1.281
   1   5  18    78.78    77.62    0.854
   1   5  22    83.43    82.32    0.997
   1   5  24    18.64    19.53    2.610
   1   5  26    41.08    37.33    1.677
   1   5  30    56.55    54.84    1.076
   1   5  34    47.40    45.56    1.890
   1   6  -7    93.06    91.97    0.681
   1   6  -5   197.55   194.31    0.761
   1   6  -3   143.46   141.77    0.523
   1   6  -1   346.16   345.55    0.671
   1   6   1   346.09   345.55    0.671
   1   6   3   143.99   141.77    0.523
   1   6   5   194.87   194.31    0.761
   1   6   7    94.17    91.97    0.681
   1   6   9   177.17   177.83    0.681
   1   6  11   125.25   124.59    0.791
   1   6  13   107.11   108.32    0.871
   1   6  15    98.59    98.96    0.791
   1   6  17    96.90    95.93    0.854
   1   6  19   111.84   112.61    0.807
   1   6  21    98.07    97.47    0.886
   1   6  23    55.15    56.62    1.139
   1   6  25    46.25    46.30    1.677
   1   6  27    42.01    45.36    1.993
   1   6  29    46.13    44.87    1.156
   1   6  31    43.70    42.80    0.769
   1   6  31    43.68    42.80    0.857
   1   6  33    35.12    30.63    2.391
   1   7  -6    94.78    91.97    0.681
   1   7  -4    54.94    55.56    0.696
   1   7  -2   179.10   178.04    0.745
   1   7   2   179.43   178.04    0.761
   1   7   4    54.71    55.56    0.696
   1   7   6    93.10    91.97    0.649
   1   7   8    29.50    30.73    1.187
   1   7  10   168.98   169.90    0.729
   1   7  14   126.00   125.41    0.712
   1   7  16    29.58    28.39    1.281
   1   7  18   109.78   107.78    0.886
   1   7  22    89.03    89.21    0.886
   1   7  24    14.16    14.35    3.860
   1   7  26    64.46    64.59    1.329
   1   7  30    54.65    53.97    1.016
   1   7  34    37.48    38.37    2.274
   1   8  -5    65.62    68.71    0.744
   1   8  -3    12.01    12.83    1.677
   1   8   3    13.40    12.83    1.582
   1   8   5    65.97    68.71    0.728
   1   8   7    32.19    30.73    1.044
   1   8   9    54.59    56.92    0.933
   1   8  11    22.86    22.46    1.614
   1   8  13    16.59    12.78    1.740
   1   8  15    50.15    49.08    0.965
   1   8  21    16.39    16.38    1.693
   1   8  25    23.06    23.68    3.101
   1   8  27    17.53    13.80    4.493
   1   8  29    17.19    12.85    2.291
   1   8  33    18.19     0.94    4.615
   1   9  -2   155.50   154.42    0.634
   1   9   2   154.78   154.42    0.634
   1   9   4    82.50    82.21    0.728
   1   9   6   172.85   177.83    0.697
   1   9   8    56.05    56.93    0.933
   1   9  10   130.88   132.80    0.807
   1   9  12    23.09    21.22    1.376
   1   9  14   109.92   107.30    0.791
   1   9  16    13.47    12.55    2.595
   1   9  18    88.20    88.72    0.870
   1   9  20    11.18    12.88    1.914
   1   9  22    83.66    81.80    0.823
   1   9  24    19.68    12.97    3.148
   1   9  26    48.55    50.55    1.740
   1   9  28    16.66    15.76    2.291
   1   9  30    49.39    50.25    1.156
   1  10   1   101.62    99.40    0.696
   1  10   3   151.07   150.48    0.681
   1  10   5   191.20   192.26    0.697
   1  10   7   169.53   169.90    0.744
   1  10   9   131.67   132.80    0.807
   1  10  11   127.28   125.80    0.697
   1  10  13   124.15   124.32    0.760
   1  10  15   121.61   121.81    0.823
   1  10  17    77.30    77.23    0.981
   1  10  19    61.46    61.53    1.013
   1  10  21    48.15    46.99    1.250
   1  10  23    64.32    69.00    1.108
   1  10  25    60.48    62.85    1.377
   1  10  27    59.08    60.02    0.857
   1  10  29    33.28    35.10    1.395
   1  10  31    34.72    38.15    2.575
   1  10  33    28.02    31.15    2.993
   1  11   2   172.84   175.70    0.697
   1  11   4    35.60    34.88    1.028
   1  11   6   124.00   124.59    0.791
   1  11   8    19.13    22.46    1.772
   1  11  10   126.03   125.80    0.697
   1  11  12    51.35    50.21    0.965
   1  11  14   110.17   110.09    0.855
   1  11  18    85.74    83.74    0.870
   1  11  22    51.70    53.76    0.965
   1  11  24    14.32    12.83    4.113
   1  11  26    62.68    64.30    1.598
   1  11  28    15.50    13.83    2.450
   1  11  30    39.66    42.68    2.391
   1  12   3    49.44    51.45    0.997
   1  12   9    22.24    21.22    1.345
   1  12  11    51.17    50.21    0.965
   1  12  13    20.07    20.95    1.724
   1  12  15    14.40    13.15    2.436
   1  12  17    22.52    21.76    1.693
   1  12  23    18.05    15.87    1.550
   1  12  29    13.19     5.74    3.347
   1  13   2    98.73    98.05    0.823
   1  13   6   109.46   108.31    0.696
   1  13   8    14.06    12.78    1.914
   1  13  10   123.03   124.33    0.760
   1  13  12    22.39    20.95    1.582
   1  13  14    97.08    97.11    0.918
   1  13  18    89.16    90.85    0.949
   1  13  22    97.39    96.97    0.886
   1  13  26    44.84    46.66    0.837
   1  13  30    47.51    50.37    1.990
   1  14   1   140.73   141.23    0.823
   1  14   3   151.77   152.48    0.681
   1  14   5    91.45    88.68    0.744
   1  14   7   126.11   125.41    0.744
   1  14   9   108.02   107.30    0.807
   1  14  11   109.89   110.09    0.855
   1  14  13    97.33    97.11    0.918
   1  14  15    71.10    72.60    0.886
   1  14  17    96.95    97.61    0.934
   1  14  19    72.68    73.12    0.949
   1  14  21    77.44    77.83    1.203
   1  14  23    51.17    51.45    0.886
   1  14  25    48.62    50.03    0.817
   1  14  27    29.20    29.02    1.614
   1  14  29    50.10    47.41    1.990
   1  14  31    27.00    26.31    3.177
   1  15   2   145.33   146.05    0.697
   1  15   6    99.79    98.96    0.791
   1  15   8    47.72    49.09    1.044
   1  15  10   121.70   121.81    0.855
   1  15  12    19.17    13.15    1.867
   1  15  14    71.17    72.60    0.933
   1  15  18    68.17    67.61    1.171
   1  15  18    67.49    67.61    1.013
   1  15  20    13.27    14.44    4.098
   1  15  22    54.07    53.07    0.854
   1  15  24    20.22    20.37    1.376
   1  15  26    45.25    45.24    0.817
   1  15  30    41.34    39.09    2.057
   1  16   3    16.63    17.97    1.914
   1  16   5    27.40    26.68    1.345
   1  16   7    25.23    28.39    1.551
   1  16   9    10.68    12.55    3.022
   1  16  25     8.49     6.78    1.574
   1  17   2    86.08    85.59    0.870
   1  17   4    16.16    12.79    2.072
   1  17   6    96.46    95.93    0.854
   1  17   8    18.05    12.51    1.898
   1  17  10    76.37    77.23    0.997
   1  17  12    21.11    21.76    1.772
   1  17  14    97.12    97.61    0.934
   1  17  18    68.20    71.73    1.202
   1  17  22    69.19    66.92    1.424
   1  17  26    50.61    49.61    0.817
   1  17  30    42.13    44.58    2.040
   1  18   1   103.17   101.60    0.855
   1  18   3   115.73   115.76    0.823
   1  18   5    77.28    77.62    0.949
   1  18   7   108.63   107.78    0.886
   1  18   9    89.05    88.72    0.981
   1  18  11    84.56    83.74    0.918
   1  18  13    88.48    90.85    0.949
   1  18  15    66.30    67.61    1.060
   1  18  17    72.73    71.73    1.123
   1  18  19    73.80    75.55    1.171
   1  18  21    47.28    46.11    1.772
   1  18  23    63.87    63.38    0.976
   1  18  25    27.68    26.94    0.936
   1  18  27    44.35    48.17    0.920
   1  18  29    25.12    27.96    3.428
   1  19   2    71.60    73.85    0.981
   1  19   4    11.42     8.67    3.038
   1  19   6   111.66   112.61    0.934
   1  19  10    60.92    61.53    1.044
   1  19  14    73.32    73.12    1.123
   1  19  14    71.45    73.12    0.997
   1  19  18    74.27    75.55    1.139
   1  19  22    37.03    36.71    1.235
   1  19  26    59.95    60.33    0.786
   1  20  23    12.09     9.75    3.148
   1  21   2    78.15    79.07    0.934
   1  21   4    10.71     1.56    3.259
   1  21   6    93.96    97.47    0.934
   1  21   8    15.31    16.38    2.721
   1  21  10    47.51    46.99    1.282
   1  21  12    13.99    12.74    3.069
   1  21  14    75.99    77.83    1.203
   1  21  18    43.77    46.11    1.930
   1  21  22    37.79    39.16    1.156
   1  21  26    42.59    41.29    0.719
   1  21  26    40.89    41.29    0.769
   1  22   1    59.39    58.87    1.076
   1  22   3    82.06    82.56    0.981
   1  22   5    82.74    82.32    0.981
   1  22   7    88.30    89.21    0.997
   1  22   9    80.58    81.80    0.997
   1  22  11    51.40    53.76    1.345
   1  22  13    97.43    96.97    1.123
   1  22  15    50.61    53.07    1.535
   1  22  17    64.87    66.92    1.535
   1  22  19    35.92    36.71    1.275
   1  22  21    36.62    39.16    1.395
   1  22  23    42.97    47.50    2.207
   1  22  25    43.92    42.51    0.702
   1  22  25    40.98    42.51    0.719
   1  22  27    36.69    35.92    2.308
   1  23   2    52.74    55.21    1.218
   1  23   6    54.69    56.62    1.171
   1  23  10    69.63    69.00    1.187
   1  23  12    16.56    15.87    4.018
   1  23  14    51.53    51.45    1.535
   1  23  18    62.99    63.38    0.976
   1  23  22    48.61    47.50    1.973
   1  23  24    12.49    11.36    1.254
   1  23  24    10.56    11.36    1.421
   1  23  26    44.95    42.99    1.940
   1  24   9    21.18    12.97    2.864
   1  24  23    13.36    11.37    1.154
   1  24  23    10.73    11.37    1.405
   1  25   2    81.07    79.33    1.108
   1  25   6    46.12    46.30    1.661
   1  25   8    21.95    23.68    2.737
   1  25  10    62.87    62.85    1.377
   1  25  14    47.25    50.03    0.996
   1  25  18    27.86    26.94    1.614
   1  26   1    73.91    75.03    1.361
   1  26   3    77.16    77.38    1.108
   1  26   5    36.64    37.33    1.851
   1  26   7    63.47    64.59    1.329
   1  26   9    51.88    50.55    1.661
   1  26  11    64.89    64.30    1.551
   1  26  13    46.01    46.66    1.076
   1  26  15    44.77    45.24    1.116
   1  26  17    49.85    49.61    1.136
   1  26  19    61.21    60.33    1.722
   1  26  23    41.18    42.99    0.803
   1  27   2    46.10    47.82    1.709
   1  27   6    44.94    45.37    1.914
   1  27  10    60.31    60.02    0.916
   1  27  14    25.30    29.02    1.594
   1  27  18    45.58    48.17    2.023
   1  27  22    36.05    35.92    0.736
   1  28   3    24.60    18.05    3.338
   1  28  11    13.21    13.83    2.968
   1  29   2    46.89    47.23    1.116
   1  29   6    43.49    44.87    1.076
   1  29  10    34.28    35.10    1.315
   1  29  14    41.94    47.40    2.341
   1  30   1    41.91    43.35    1.156
   1  30   3    51.08    52.06    1.116
   1  30   5    54.47    54.84    1.136
   1  30   7    54.38    53.97    1.056
   1  30   9    49.04    50.25    1.756
   1  30  11    44.73    42.68    2.174
   1  30  13    47.22    50.37    1.940
   1  31   2    46.90    45.50    1.156
   1  31   4    13.39    12.82    3.347
   1  31   6    37.78    42.80    2.425
   1  31  10    40.21    38.15    2.241
   2  -9  -3   175.68   177.57    0.634
   2  -9  -1   159.21   154.42    0.618
   2  -9   1   156.43   154.42    0.618
   2  -9   3   179.35   177.57    0.650
   2  -8  -4   759.70   761.81    0.865
   2  -8  -2   122.17   123.00    0.618
   2  -8   0    74.61    74.60    0.633
   2  -8   2   122.84   123.00    0.586
   2  -8   4   752.14   761.81    0.864
   2  -7  -5   122.43   119.44    0.618
   2  -7  -3   116.55   113.03    0.570
   2  -7  -1   178.41   178.04    0.745
   2  -7   1   177.76   178.04    0.745
   2  -7   3   114.31   113.03    0.570
   2  -7   5   121.85   119.44    0.618
   2  -6  -4   742.08   755.97    0.773
   2  -6   0    84.69    93.26    0.554
   2  -6   4   761.20   755.97    0.755
   2  -5  -7   121.71   119.44    0.618
   2  -5  -5   255.21   254.02    0.747
   2  -5  -3   272.18   268.60    0.669
   2  -5  -1   306.94   301.00    0.622
   2  -5   1   305.44   301.00    0.622
   2  -5   3   270.32   268.60    0.669
   2  -5   5   251.20   254.02    0.747
   2  -5   7   121.08   119.44    0.618
   2  -4  -8   762.96   761.81    0.864
   2  -4  -6   749.48   755.97    0.756
   2  -4  -2   702.12   705.40    0.599
   2  -4   0  1046.18  1059.30    0.623
   2  -4   2   692.62   705.40    0.600
   2  -4   6   741.28   755.97    0.756
   2  -4   8   762.57   761.81    0.864
   2  -3  -9   178.64   177.57    0.634
   2  -3  -7   115.70   113.03    0.586
   2  -3  -5   269.05   268.60    0.668
   2  -3  -3    41.00    43.16    0.570
   2  -3  -1   197.53   194.69    0.509
   2  -3   1   193.62   194.69    0.509
   2  -3   3    41.40    43.16    0.586
   2  -3   5   270.85   268.60    0.669
   2  -3   7   115.02   113.03    0.586
   2  -3   9   178.90   177.57    0.634
   2  -2  -8   121.84   123.00    0.586
   2  -2  -4   695.73   705.40    0.599
   2  -2   0   175.16   181.00    0.462
   2  -2   4   694.39   705.40    0.600
   2  -2   8   120.66   123.00    0.586
   2  -1  -9   157.07   154.42    0.634
   2  -1  -7   179.16   178.04    0.745
   2  -1  -5   307.68   301.00    0.622
   2  -1  -3   199.49   194.69    0.525
   2  -1  -1   232.27   225.18    0.416
   2  -1   1   231.84   225.18    0.416
   2  -1   3   198.98   194.69    0.509
   2  -1   5   310.10   301.00    0.622
   2  -1   7   179.34   178.04    0.745
   2  -1   9   156.47   154.42    0.634
   2   0  -8    72.78    74.60    0.633
   2   0  -6    88.60    93.26    0.522
   2   0  -4  1079.81  1059.30    0.622
   2   0  -2   175.08   181.00    0.461
   2   0   2   179.10   181.00    0.461
   2   0   4  1090.46  1059.30    0.622
   2   0   6    88.83    93.26    0.522
   2   0   8    74.67    74.60    0.633
   2   0  10   256.23   262.98    0.921
   2   0  12   634.86   636.56    0.996
   2   0  14    93.09    95.60    0.728
   2   0  16    26.32    28.29    1.345
   2   0  18   104.12   107.94    0.855
   2   0  20   410.66   411.02    1.160
   2   0  22    72.80    74.89    0.997
   2   0  24    14.84    15.14    2.816
   2   0  26    38.31    38.74    1.978
   2   0  28   217.30   215.63    0.919
   2   0  30    59.85    54.99    0.936
   2   0  32    33.23    31.96    2.776
   2   0  34    18.54    12.06    4.531
   2   1  -9   156.41   154.42    0.634
   2   1  -7   176.73   178.04    0.745
   2   1  -5   309.45   301.00    0.622
   2   1  -3   196.70   194.69    0.525
   2   1  -1   231.25   225.18    0.416
   2   1   1   229.59   225.18    0.416
   2   1   3   198.67   194.69    0.509
   2   1   5   309.61   301.00    0.622
   2   1   7   182.14   178.04    0.745
   2   1   9   155.61   154.42    0.634
   2   1  11   175.18   175.70    0.697
   2   1  13    97.43    98.05    0.823
   2   1  15   145.55   146.05    0.697
   2   1  17    84.99    85.59    0.854
   2   1  19    75.53    73.85    0.949
   2   1  21    78.96    79.07    0.823
   2   1  23    54.67    55.21    1.187
   2   1  25    79.38    79.33    0.886
   2   1  27    46.00    47.82    1.740
   2   1  29    45.69    47.23    0.837
   2   1  31    48.55    45.50    1.156
   2   1  33    33.95    31.15    2.441
   2   1  33    37.43    31.15    2.140
   2   2  -8   120.54   123.00    0.586
   2   2  -4   704.94   705.40    0.599
   2   2   0   174.84   181.00    0.462
   2   2   4   700.67   705.40    0.599
   2   2   8   120.10   123.00    0.586
   2   2  12   533.06   532.20    1.007
   2   2  16   142.42   145.52    0.744
   2   2  20   322.25   320.09    1.174
   2   2  24    91.08    95.44    0.736
   2   2  28   199.97   197.93    0.950
   2   2  32    55.33    52.44    1.823
   2   3  -9   178.74   177.57    0.650
   2   3  -7   114.72   113.03    0.570
   2   3  -5   269.58   268.60    0.669
   2   3  -3    40.81    43.16    0.586
   2   3  -1   196.56   194.69    0.525
   2   3   1   194.36   194.69    0.509
   2   3   3    40.98    43.16    0.586
   2   3   5   270.08   268.60    0.668
   2   3   7   115.65   113.03    0.570
   2   3   9   179.10   177.57    0.903
   2   3  11   136.22   136.19    0.744
   2   3  13   149.74   150.71    0.792
   2   3  15   156.77   156.14    0.697
   2   3  17   108.24   107.40    0.823
   2   3  19   109.33   109.41    0.886
   2   3  21    93.38    92.77    0.918
   2   3  23    65.57    67.10    1.123
   2   3  25    64.67    63.73    1.282
   2   3  27    54.57    53.38    1.503
   2   3  29    33.20    31.66    1.315
   2   3  31    36.74    35.28    1.395
   2   3  33    26.55    27.39    3.093
   2   3  33    28.07    27.39    2.776
   2   4  -8   759.37   761.81    0.832
   2   4  -6   756.49   755.97    0.772
   2   4  -2   698.74   705.40    0.599
   2   4   0  1036.47  1059.30    0.623
   2   4   2   688.39   705.40    0.600
   2   4   6   750.20   755.97    0.755
   2   4   8   758.65   761.81    0.831
   2   4  10   560.45   557.01    0.946
   2   4  12    16.02    12.31    1.898
   2   4  14   447.76   446.24    0.907
   2   4  16   503.98   500.72    0.988
   2   4  18   300.67   300.77    1.062
   2   4  22   236.85   236.34    1.156
   2   4  24   293.40   295.22    1.126
   2   4  26   202.32   200.32    0.823
   2   4  28    29.43    29.01    1.076
   2   4  30   141.42   139.06    0.777
   2   4  32   176.26   172.49    0.954
   2   4  34   113.17   110.17    1.020
   2   5  -7   120.96   119.44    0.618
   2   5  -5   256.33   254.02    0.747
   2   5  -3   269.60   268.60    0.669
   2   5  -1   305.91   301.00    0.622
   2   5   1   302.10   301.00    0.622
   2   5   3   261.40   268.60    0.669
   2   5   5   255.32   254.02    0.731
   2   5   7   121.00   119.44    0.618
   2   5   9   152.30   152.84    0.697
   2   5  11   136.53   135.59    0.760
   2   5  13    79.77    78.25    0.902
   2   5  15   104.42   105.04    0.791
   2   5  17    92.25    91.00    0.870
   2   5  19    73.96    74.94    0.918
   2   5  21    72.99    71.33    0.839
   2   5  23    61.47    61.57    1.139
   2   5  23    61.47    61.57    0.870
   2   5  25    61.90    62.72    1.408
   2   5  27    41.76    41.87    1.978
   2   5  29    46.80    49.23    1.136
   2   5  31    51.28    48.19    1.156
   2   5  33    33.40    33.15    2.525
   2   5  33    32.46    33.15    2.525
   2   6  -4   746.36   755.97    0.772
   2   6   0    86.57    93.26    0.522
   2   6   4   719.23   755.97    0.773
   2   6   8   174.46   180.23    0.650
   2   6  10    50.39    50.90    0.965
   2   6  12   430.14   428.16    1.051
   2   6  14    26.72    24.34    1.171
   2   6  16   121.74   123.42    0.807
   2   6  18    18.21    18.78    1.338
   2   6  18    20.52    18.78    1.120
   2   6  20   280.65   278.27    1.015
   2   6  22    13.84     8.20    2.864
   2   6  24    79.61    77.72    1.076
   2   6  28   179.13   178.89    0.837
   2   6  30    16.30    15.48    2.311
   2   6  32    46.88    47.11    0.819
   2   7  -5   117.24   119.44    0.618
   2   7  -3   114.19   113.03    0.570
   2   7  -1   177.08   178.04    0.761
   2   7   1   176.92   178.04    0.745
   2   7   3   115.34   113.03    0.570
   2   7   5   119.01   119.44    0.618
   2   7   7   186.27   187.52    0.650
   2   7   9   120.78   121.09    0.744
   2   7  11   155.32   155.81    0.792
   2   7  13   130.39   129.32    0.697
   2   7  15   130.11   131.23    0.760
   2   7  17    95.34    95.71    0.886
   2   7  19   102.96   103.49    0.760
   2   7  21    99.96    99.17    0.918
   2   7  23    50.16    50.78    1.187
   2   7  25    62.15    60.81    1.424
   2   7  27    45.45    46.35    1.930
   2   7  29    39.38    40.44    1.136
   2   7  31    29.71    30.45    3.077
   2   7  33    29.50    29.81    0.803
   2   8  -4   748.75   761.81    0.864
   2   8  -2   120.22   123.00    0.586
   2   8   0    73.44    74.60    0.633
   2   8   2   120.10   123.00    0.618
   2   8   4   727.87   761.81    0.866
   2   8   6   172.38   180.23    0.650
   2   8  10   123.35   128.05    0.807
   2   8  12   542.82   546.38    0.910
   2   8  14   137.46   138.84    0.744
   2   8  16    19.89    19.77    1.693
   2   8  18    82.65    85.40    0.981
   2   8  20   361.04   363.24    1.111
   2   8  22    65.70    64.82    1.076
   2   8  22    62.27    64.82    0.981
   2   8  24    31.67    26.45    1.914
   2   8  26    55.00    55.09    1.503
   2   8  28   217.99   216.96    1.077
   2   8  30    27.62    27.32    1.594
   2   8  32    17.33    18.37    1.221
   2   8  34    30.06    27.11    2.809
   2   9  -3   179.51   177.57    0.634
   2   9  -1   156.80   154.42    0.618
   2   9   1   155.69   154.42    0.618
   2   9   3   178.01   177.57    0.634
   2   9   5   152.26   152.84    0.681
   2   9   7   122.54   121.09    0.744
   2   9   9   168.14   174.36    0.760
   2   9  11   142.08   141.40    0.681
   2   9  13   106.03   104.82    0.760
   2   9  15    83.71    85.45    0.870
   2   9  17    93.27    93.66    0.918
   2   9  19    75.04    76.55    0.949
   2   9  21    58.48    58.52    1.155
   2   9  23    71.23    70.85    0.886
   2   9  25    45.29    45.77    1.614
   2   9  27    47.67    47.70    1.978
   2   9  29    47.70    47.43    1.235
   2   9  31    44.84    45.43    2.207
   2   9  33    29.13    26.51    2.926
   2  10   0   255.64   262.98    0.921
   2  10   4   553.79   557.01    0.946
   2  10   6    49.13    50.91    0.918
   2  10   8   122.48   128.05    0.807
   2  10  12   395.86   400.86    0.970
   2  10  16    83.12    83.69    0.934
   2  10  18    37.64    37.76    1.218
   2  10  20   235.47   231.58    1.172
   2  10  22    20.18    17.83    1.281
   2  10  24    52.10    53.36    1.661
   2  10  26    17.66    13.51    4.256
   2  10  28   168.95   167.33    0.837
   2  10  32    50.09    48.63    0.702
   2  11   1   172.52   175.71    0.697
   2  11   3   136.25   136.19    0.744
   2  11   5   135.06   135.59    0.760
   2  11   7   152.99   155.81    0.792
   2  11   9   140.21   141.41    0.681
   2  11  11    99.69   100.23    0.760
   2  11  13   124.14   123.52    0.807
   2  11  15    70.26    70.42    0.949
   2  11  17    67.68    68.74    0.933
   2  11  19    76.87    75.42    0.949
   2  11  21    58.71    60.77    1.108
   2  11  23    55.97    55.92    0.965
   2  11  25    41.74    41.21    1.899
   2  11  27    60.99    57.61    0.916
   2  11  29    43.52    42.52    1.215
   2  11  31    36.87    35.99    2.525
   2  11  33    36.47    37.82    2.341
   2  12   0   629.74   636.56    0.996
   2  12   2   529.66   532.20    1.008
   2  12   4    15.65    12.31    1.914
   2  12   6   419.52   428.16    1.083
   2  12   8   533.08   546.38    0.910
   2  12  10   399.31   400.86    0.938
   2  12  14   289.95   291.05    1.094
   2  12  16   377.50   379.82    1.000
   2  12  18   266.88   264.39    1.125
   2  12  20    13.59    11.94    3.164
   2  12  22   206.35   207.87    0.824
   2  12  24   250.35   249.63    1.173
   2  12  26   153.30   153.75    0.698
   2  12  28    16.67    14.77    2.411
   2  12  30   137.58   137.10    0.652
   2  12  32   159.29   156.61    0.853
   2  13   1    99.13    98.05    0.823
   2  13   3   149.21   150.71    0.792
   2  13   5    78.43    78.25    0.934
   2  13   7   130.08   129.32    0.697
   2  13   9   105.64   104.82    0.791
   2  13  11   124.11   123.52    0.807
   2  13  13   107.31   105.33    0.870
   2  13  15    89.59    89.38    0.981
   2  13  17   106.69   106.27    0.870
   2  13  19    76.34    77.96    1.044
   2  13  21    71.19    69.89    1.123
   2  13  23    63.55    62.92    0.823
   2  13  25    47.14    47.08    1.914
   2  13  27    34.38    33.24    0.896
   2  13  29    35.59    40.72    2.625
   2  14   0    92.01    95.60    0.728
   2  14   4   439.85   446.24    0.908
   2  14   6    24.27    24.34    1.345
   2  14   8   135.03   138.84    0.744
   2  14  12   293.33   291.05    1.094
   2  14  16    76.12    77.90    0.949
   2  14  18    20.51    20.38    2.120
   2  14  20   218.93   217.97    0.840
   2  14  22    10.67     9.21    1.677
   2  14  24    54.08    53.72    0.949
   2  14  26    16.81     8.27    0.737
   2  14  28   145.71   143.55    0.837
   2  14  30    16.15     2.01    4.715
   2  14  32    39.10    40.30    2.224
   2  15   1   145.67   146.05    0.697
   2  15   3   155.17   156.14    0.697
   2  15   5   105.94   105.04    0.760
   2  15   7   132.63   131.23    0.760
   2  15   9    86.60    85.45    0.870
   2  15  11    71.28    70.43    0.918
   2  15  13    88.65    89.38    0.981
   2  15  15    57.63    56.70    0.997
   2  15  17    69.50    68.20    1.060
   2  15  19    59.24    58.37    1.139
   2  15  21    47.29    47.04    1.661
   2  15  23    52.45    55.02    1.693
   2  15  25    37.39    37.95    0.857
   2  15  27    46.43    45.21    0.817
   2  15  29    35.10    35.12    2.575
   2  15  31    31.75    31.11    2.675
   2  16   0    28.87    28.29    1.234
   2  16   2   143.38   145.52    0.744
   2  16   4   488.97   500.72    0.988
   2  16   6   121.66   123.42    0.791
   2  16   8    20.02    19.77    1.740
   2  16  10    83.97    83.69    0.934
   2  16  12   372.05   379.82    1.159
   2  16  14    77.69    77.90    0.981
   2  16  18    57.17    60.98    1.171
   2  16  20   235.73   235.77    0.935
   2  16  22    52.03    50.15    0.839
   2  16  26    40.10    40.70    0.896
   2  16  28   183.58   180.81    0.837
   2  16  30    28.89    30.23    3.010
   2  17   1    85.48    85.59    0.854
   2  17   3   106.91   107.40    0.823
   2  17   5    90.97    91.00    0.870
   2  17   7    94.43    95.71    0.918
   2  17   9    93.04    93.66    0.934
   2  17  11    70.39    68.74    0.886
   2  17  13   105.39   106.28    0.886
   2  17  15    67.61    68.20    1.060
   2  17  17    78.61    79.39    1.044
   2  17  19    68.14    66.55    1.266
   2  17  21    43.67    44.95    1.788
   2  17  23    63.66    64.41    0.897
   2  17  25    32.84    30.83    0.896
   2  17  27    45.99    44.76    0.836
   2  17  29    29.15    26.58    2.909
   2  18   0   103.90   107.94    0.855
   2  18   4   298.86   300.77    1.094
   2  18   6    20.66    18.78    1.819
   2  18   8    81.99    85.40    0.981
   2  18  10    38.12    37.76    1.171
   2  18  12   265.96   264.39    1.125
   2  18  14    24.33    20.38    1.772
   2  18  16    59.94    60.98    1.123
   2  18  20   194.25   195.63    0.887
   2  18  24    50.35    50.10    0.817
   2  18  26     8.36     6.38    2.191
   2  18  26    11.40     6.38    1.673
   2  18  28   130.43   130.39    0.903
   2  18  28   131.16   130.39    0.602
   2  19   1    75.10    73.85    0.981
   2  19   3   108.29   109.41    0.886
   2  19   5    72.94    74.94    1.028
   2  19   7   100.54   103.49    0.855
   2  19   9    74.76    76.56    0.934
   2  19  11    76.33    75.42    0.997
   2  19  13    78.06    77.96    1.044
   2  19  15    58.73    58.36    1.139
   2  19  17    65.25    66.56    1.361
   2  19  19    42.65    42.85    1.740
   2  19  21    38.14    38.00    2.342
   2  19  23    49.51    50.07    1.076
   2  19  25    42.37    41.21    0.837
   2  19  27    31.63    34.31    2.659
   2  19  27    39.12    34.31    1.605
   2  19  29    33.37    33.19    2.542
   2  20   0   406.58   411.02    1.001
   2  20   2   314.98   320.09    1.015
   2  20   6   277.32   278.27    1.062
   2  20   8   356.05   363.23    1.111
   2  20  10   228.84   231.58    0.824
   2  20  12    12.92    11.94    3.354
   2  20  14   214.27   217.97    0.871
   2  20  16   233.84   235.77    0.935
   2  20  18   194.77   195.63    0.887
   2  20  22   161.23   161.78    0.738
   2  20  24   180.41   176.20    0.817
   2  20  26   123.28   124.97    0.719
   2  21   1    75.59    79.06    0.949
   2  21   3    93.12    92.77    0.870
   2  21   5    72.15    71.33    0.981
   2  21   7    97.44    99.17    0.934
   2  21   9    57.51    58.51    1.155
   2  21  11    60.04    60.77    1.123
   2  21  13    68.46    69.89    1.171
   2  21  15    43.70    47.04    1.788
   2  21  17    44.48    44.95    1.804
   2  21  19    38.65    38.00    2.342
   2  21  21    40.68    40.50    1.195
   2  21  23    35.27    35.64    2.391
   2  21  25    35.76    36.54    0.819
   2  21  27    37.89    36.69    2.341
   2  22   0    72.16    74.89    1.013
   2  22   4   232.29   236.34    0.824
   2  22   6    14.42     8.20    2.642
   2  22   8    63.07    64.82    1.171
   2  22   8    64.67    64.82    1.013
   2  22  10    20.24    17.83    2.342
   2  22  12   207.94   207.87    0.903
   2  22  16    49.68    50.15    1.661
   2  22  18    19.43     0.02    4.240
   2  22  20   160.90   161.78    0.757
   2  22  24    41.94    40.05    0.819
   2  23   1    54.03    55.21    1.234
   2  23   3    65.48    67.10    1.171
   2  23   5    61.12    61.57    1.060
   2  23   7    49.82    50.78    1.250
   2  23   9    72.10    70.85    1.123
   2  23  11    58.43    55.92    1.377
   2  23  13    66.31    62.91    1.202
   2  23  15    52.60    55.02    1.693
   2  23  17    61.92    64.41    0.956
   2  23  19    49.65    50.07    1.136
   2  23  21    37.45    35.64    1.434
   2  23  23    50.16    50.33    0.769
   2  23  25    30.14    27.94    0.786
   2  24   0    15.45    15.14    2.848
   2  24   2    91.96    95.44    0.950
   2  24   4   292.55   295.22    1.142
   2  24   6    77.13    77.72    1.108
   2  24   8    24.13    26.45    2.674
   2  24  10    53.46    53.36    1.661
   2  24  12   247.43   249.63    1.189
   2  24  14    54.80    53.72    1.693
   2  24  18    51.53    50.10    1.056
   2  24  20   179.86   176.20    0.778
   2  24  22    41.45    40.05    2.191
   2  25   1    80.08    79.33    1.171
   2  25   3    65.41    63.73    1.250
   2  25   5    61.93    62.72    1.377
   2  25   7    61.36    60.81    1.487
   2  25   9    45.73    45.77    1.598
   2  25  11    39.27    41.20    2.041
   2  25  13    45.15    47.08    2.057
   2  25  15    37.24    37.95    1.275
   2  25  17    30.63    30.83    1.494
   2  25  19    43.86    41.21    1.355
   2  25  21    38.38    36.54    2.324
   2  25  23    27.50    27.94    0.903
   2  26   0    34.95    38.74    2.183
   2  26   4   199.62   200.32    0.839
   2  26   8    53.21    55.09    1.598
   2  26  12   151.14   153.75    0.757
   2  26  16    40.48    40.70    1.136
   2  26  20   122.84   124.97    1.037
   2  27   1    44.62    47.82    1.804
   2  27   3    53.88    53.38    1.598
   2  27   5    39.98    41.87    2.073
   2  27   7    48.07    46.34    1.851
   2  27   9    48.91    47.71    1.962
   2  27  11    59.12    57.61    0.976
   2  27  13    32.82    33.24    1.355
   2  27  15    43.85    45.21    1.215
   2  27  17    43.43    44.76    2.241
   2  28   0   212.59   215.63    0.950
   2  28   2   196.90   197.93    0.966
   2  28   4    33.61    29.01    2.579
   2  28   6   175.30   178.89    0.857
   2  28   8   212.23   216.96    0.898
   2  28  10   163.46   167.33    0.738
   2  28  12    19.22    14.77    2.152
   2  28  14   140.50   143.55    0.857
   2  28  16   169.36   180.81    0.887
   2  29   1    46.90    47.23    1.136
   2  29   3    30.03    31.66    1.494
   2  29   5    47.34    49.23    1.036
   2  29   7    41.26    40.44    1.136
   2  29   9    48.08    47.43    1.235
   2  29  11    41.55    42.52    1.275
   2  29  13    41.63    40.72    2.241
   2  29  15    36.87    35.12    2.458
   2  30   0    54.03    54.99    1.076
   2  30   4   139.59   139.06    0.817
   2  30   6    13.70    15.48    2.809
   2  30   8    25.89    27.32    1.753
   2  30  12   129.01   137.10    0.987
   2  31   1    48.33    45.50    1.136
   2  31   3    35.17    35.28    1.434
   2  31   5    48.72    48.18    1.235
   2  31   7    30.70    30.45    2.960
   2  31   9    43.70    45.43    2.073
   2  32   0    30.17    31.96    3.160
   2  32   2    54.06    52.44    1.873
   2  32   4   168.98   172.49    0.887
   2  32   6    49.29    47.11    1.873
   3  -9  -2   176.80   177.57    0.634
   3  -9   2   179.58   177.57    0.634
   3  -8  -1    12.78    12.83    1.582
   3  -8   1    11.09    12.83    1.898
   3  -7  -6   158.90   158.98    0.634
   3  -7  -4    43.80    46.57    0.791
   3  -7  -2   116.21   113.03    0.570
   3  -7   2   114.87   113.03    0.570
   3  -7   4    46.35    46.57    0.760
   3  -7   6   161.42   158.98    0.634
   3  -6  -7   160.76   158.98    0.634
   3  -6  -5   125.77   121.53    0.586
   3  -6  -3   169.16   167.76    0.761
   3  -6  -1   144.25   141.77    0.523
   3  -6   1   144.10   141.77    0.729
   3  -6   3   170.80   167.76    0.745
   3  -6   5   124.57   121.53    0.586
   3  -6   7   159.04   158.98    0.634
   3  -5  -6   124.18   121.53    0.586
   3  -5  -4    21.61    22.47    1.013
   3  -5  -2   274.74   268.60    0.668
   3  -5   2   273.82   268.60    0.669
   3  -5   4    24.26    22.47    0.902
   3  -5   6   124.49   121.53    0.586
   3  -4  -7    43.62    46.57    0.760
   3  -4  -5    20.75    22.47    1.044
   3  -4  -1   113.89   110.71    0.459
   3  -4   1   113.99   110.71    0.459
   3  -4   5    21.53    22.47    0.902
   3  -4   7    42.94    46.57    0.760
   3  -3  -6   171.14   167.76    0.745
   3  -3  -2    40.49    43.16    0.554
   3  -3   2    40.08    43.16    0.586
   3  -3   6   172.18   167.76    0.745
   3  -2  -9   179.43   177.57    0.634
   3  -2  -7   114.98   113.03    0.570
   3  -2  -5   270.65   268.60    0.668
   3  -2  -3    40.84    43.16    0.586
   3  -2  -1   199.65   194.69    0.525
   3  -2   1   199.79   194.69    0.509
   3  -2   3    40.94    43.16    0.586
   3  -2   5   271.36   268.60    0.668
   3  -2   7   115.92   113.03    0.586
   3  -2   9   179.34   177.57    0.634
   3  -1  -8    14.34    12.83    1.471
   3  -1  -6   144.26   141.77    0.523
   3  -1  -4   116.04   110.71    0.459
   3  -1  -2   198.82   194.69    0.525
   3  -1   2   199.13   194.69    0.509
   3  -1   4   114.50   110.71    0.459
   3  -1   6   144.52   141.77    0.523
   3  -1   8    12.91    12.83    1.614
   3   1  -8    12.33    12.83    1.645
   3   1  -6   144.09   141.77    0.523
   3   1  -4   115.02   110.71    0.459
   3   1  -2   197.36   194.69    0.509
   3   1   2   198.48   194.69    0.509
   3   1   4   115.50   110.71    0.459
   3   1   6   144.87   141.77    0.729
   3   1   8    11.40    12.83    1.946
   3   1  10   153.99   150.48    0.681
   3   1  12    50.75    51.45    0.933
   3   1  14   153.51   152.48    0.649
   3   1  16    17.46    17.97    1.835
   3   1  18   117.14   115.76    0.855
   3   1  22    82.60    82.56    0.981
   3   1  26    79.53    77.38    1.298
   3   1  28    21.50    18.05    3.734
   3   1  30    50.97    52.06    1.056
   3   1  32    17.68     6.43    5.150
   3   1  34    41.03    38.93    2.157
   3   2  -9   177.89   177.57    0.634
   3   2  -7   114.81   113.03    0.570
   3   2  -5   274.08   268.60    0.668
   3   2  -3    40.51    43.16    0.570
   3   2  -1   200.17   194.69    0.509
   3   2   1   198.21   194.69    0.509
   3   2   3    40.36    43.16    0.586
   3   2   5   269.37   268.60    0.668
   3   2   7   114.33   113.03    0.586
   3   2   9   178.80   177.57    0.872
   3   2  11   135.84   136.19    0.744
   3   2  13   151.88   150.71    0.792
   3   2  15   157.70   156.14    0.712
   3   2  17   106.52   107.40    0.823
   3   2  19   109.31   109.41    0.823
   3   2  21    92.42    92.77    0.918
   3   2  23    67.87    67.10    1.013
   3   2  25    62.10    63.73    1.345
   3   2  27    51.47    53.38    1.614
   3   2  29    31.47    31.66    0.916
   3   2  31    34.81    35.28    1.474
   3   2  33    27.87    27.39    2.976
   3   2  33    26.56    27.39    2.926
   3   3  -6   168.44   167.76    0.745
   3   3  -2    40.08    43.16    0.617
   3   3   2    39.60    43.16    0.617
   3   3   6   171.41   167.76    0.745
   3   3  10   169.84   169.75    0.697
   3   3  14   122.99   122.83    0.696
   3   3  18   134.54   132.76    0.776
   3   3  22   123.47   122.97    0.918
   3   3  26    64.03    63.05    1.472
   3   3  30    54.11    53.93    1.016
   3   3  34    41.79    40.01    2.090
   3   4  -7    43.74    46.57    0.791
   3   4  -5    23.59    22.47    0.918
   3   4  -1   113.98   110.71    0.459
   3   4   1   112.40   110.71    0.459
   3   4   5    23.41    22.47    0.933
   3   4   7    45.23    46.57    0.744
   3   4   9    42.72    43.75    0.902
   3   4  11    18.09    18.62    1.661
   3   4  13    30.02    29.69    1.313
   3   4  17    21.31    22.47    1.677
   3   4  21    24.54    24.54    1.693
   3   4  23    31.11    31.45    1.661
   3   4  23    33.66    31.45    1.361
   3   4  29    11.05     9.80    3.407
   3   5  -6   123.86   121.53    0.586
   3   5  -4    20.21    22.47    1.123
   3   5  -2   269.74   268.60    0.669
   3   5   2   264.61   268.60    0.669
   3   5   4    22.17    22.47    0.981
   3   5   6   121.61   121.53    0.570
   3   5   8    93.67    96.24    0.728
   3   5  10   165.54   165.39    0.729
   3   5  12    48.50    47.38    1.044
   3   5  14   131.60   131.48    0.697
   3   5  18    90.96    89.64    0.918
   3   5  22    71.64    71.55    1.044
   3   5  26    61.29    60.69    1.329
   3   5  30    56.01    54.52    0.757
   3   5  32    18.61    19.73    4.632
   3   5  34    39.52    38.60    2.174
   3   6  -7   156.86   158.98    0.634
   3   6  -5   123.49   121.53    0.586
   3   6  -3   166.47   167.76    0.745
   3   6  -1   143.81   141.77    0.523
   3   6   1   142.40   141.77    0.523
   3   6   3   167.19   167.76    0.745
   3   6   5   124.39   121.53    0.586
   3   6   7   159.39   158.98    0.634
   3   6   9   157.20   156.91    0.697
   3   6  11   208.35   210.32    0.745
   3   6  13    93.09    91.83    0.712
   3   6  15   130.22   128.53    0.744
   3   6  17   103.49   103.22    0.870
   3   6  19    89.69    91.24    0.886
   3   6  21    87.86    89.33    0.934
   3   6  23    54.11    55.97    1.139
   3   6  25    68.56    65.80    1.345
   3   6  27    37.53    36.04    2.215
   3   6  29    53.85    52.85    0.996
   3   6  31    41.73    42.75    2.241
   3   6  31    40.49    42.75    1.454
   3   6  33    20.47    21.03    0.970
   3   7  -6   159.93   158.98    0.634
   3   7  -4    43.39    46.57    0.791
   3   7  -2   115.03   113.03    0.570
   3   7   2   114.59   113.03    0.570
   3   7   4    43.77    46.57    0.791
   3   7   6   158.60   158.98    0.650
   3   7   8    22.10    22.98    1.424
   3   7  10   140.40   139.84    0.760
   3   7  12    51.79    52.15    0.854
   3   7  14   126.32   123.66    0.744
   3   7  16    25.26    24.24    1.440
   3   7  18   113.94   113.22    0.886
   3   7  22    94.54    94.13    0.886
   3   7  24    13.74    13.80    4.161
   3   7  26    64.95    64.74    1.361
   3   7  30    49.52    49.79    1.056
   3   8  -1    14.15    12.83    1.424
   3   8   1    12.40    12.83    1.614
   3   8   5    89.44    96.24    0.728
   3   8   7    22.49    22.98    1.313
   3   8   9    12.37    13.68    2.421
   3   8  11    23.34     7.55    1.550
   3   8  13    26.23    26.96    1.345
   3   8  15    15.52    11.73    2.025
   3   8  17    27.19    24.78    1.471
   3   8  19    17.89    21.41    2.088
   3   8  21    23.34    23.60    1.345
   3   8  25    18.25     7.36    3.132
   3   9  -2   178.50   177.57    0.634
   3   9   2   179.18   177.57    0.634
   3   9   4    41.40    43.75    0.933
   3   9   6   153.82   156.90    0.729
   3   9   8    14.24    13.68    1.962
   3   9  10   114.45   114.45    0.823
   3   9  12    29.92    29.48    1.171
   3   9  14   128.68   127.36    0.791
   3   9  16    22.48    22.50    1.614
   3   9  18    95.01    92.72    0.854
   3   9  22    48.60    49.63    0.933
   3   9  24    19.55    11.50    3.164
   3   9  26    75.43    73.45    1.329
   3   9  30    41.35    40.89    1.355
   3   9  32    15.40     8.80    5.100
   3  10   1   150.42   150.48    0.681
   3  10   3   168.90   169.75    0.697
   3  10   5   164.95   165.39    0.729
   3  10   7   138.07   139.85    0.760
   3  10   9   114.10   114.45    0.855
   3  10  11   107.44   106.83    0.744
   3  10  13   113.04   112.61    0.791
   3  10  15   112.09   112.29    0.855
   3  10  17   102.07   102.04    0.823
   3  10  19    70.24    70.27    1.013
   3  10  21    71.04    70.99    0.933
   3  10  21    69.12    70.99    0.839
   3  10  23    62.92    60.55    1.171
   3  10  25    64.49    64.29    1.377
   3  10  27    37.57    38.74    1.195
   3  10  29    39.12    38.24    1.275
   3  10  31    29.85    28.70    2.926
   3  10  33    37.23    34.88    2.358
   3  11   2   133.79   136.19    0.744
   3  11   4    17.27    18.62    1.819
   3  11   6   205.08   210.32    0.761
   3  11  10   107.32   106.83    0.744
   3  11  14    86.64    85.66    0.886
   3  11  16    11.49     9.57    3.164
   3  11  18    76.76    76.62    0.949
   3  11  20    11.43     3.12    3.528
   3  11  22    66.34    68.03    0.902
   3  11  24    15.91     0.91    3.750
   3  11  26    45.59    44.16    2.041
   3  11  30    40.53    41.68    2.391
   3  12   1    49.69    51.45    0.981
   3  12   5    46.46    47.38    1.044
   3  12   7    50.51    52.15    0.870
   3  12   9    28.40    29.48    1.218
   3  12  11    14.42     8.65    2.088
   3  12  13    24.78    25.11    1.519
   3  12  15    13.12    18.06    2.974
   3  12  17    11.16     9.92    2.974
   3  12  19    14.65     5.37    2.531
   3  12  23    10.26     8.32    2.326
   3  12  29    24.27     7.61    1.673
   3  13   2   149.90   150.71    0.792
   3  13   4    27.34    29.69    1.551
   3  13   6    91.94    91.83    0.744
   3  13   8    27.37    26.96    1.281
   3  13  10   112.52   112.61    0.807
   3  13  12    23.81    25.10    1.566
   3  13  14   113.86   113.22    0.870
   3  13  16    24.61    24.00    1.582
   3  13  18    78.00    78.62    1.013
   3  13  22    52.62    53.28    1.503
   3  13  26    61.06    62.54    0.837
   3  13  28    23.02    19.31    1.853
   3  13  30    43.07    43.20    2.191
   3  14   1   152.32   152.48    0.649
   3  14   3   123.81   122.83    0.697
   3  14   5   132.85   131.48    0.697
   3  14   7   123.24   123.66    0.744
   3  14   9   128.31   127.36    0.791
   3  14  11    86.92    85.66    0.870
   3  14  13   113.21   113.22    0.886
   3  14  15    64.93    66.02    0.949
   3  14  17    57.07    57.66    1.123
   3  14  19    77.75    78.70    0.997
   3  14  21    51.46    48.46    1.471
   3  14  23    62.83    62.31    1.377
   3  14  25    26.76    27.23    0.956
   3  14  27    60.24    61.81    0.857
   3  14  29    34.02    32.63    2.508
   3  14  31    38.17    38.74    2.291
   3  15   2   155.33   156.14    0.712
   3  15   6   129.31   128.53    0.760
   3  15   8    12.06    11.73    2.658
   3  15  10   112.21   112.29    0.855
   3  15  12    19.88    18.06    1.914
   3  15  14    66.33    66.02    0.949
   3  15  16    15.16    13.06    2.579
   3  15  18    48.66    47.15    1.297
   3  15  18    49.16    47.15    1.123
   3  15  22    54.44    52.93    0.839
   3  15  26    27.03    28.83    0.916
   3  15  30    41.01    43.16    2.157
   3  16   1    18.04    17.97    1.724
   3  16   7    24.40    24.24    1.519
   3  16   9    21.69    22.50    1.740
   3  16  13    22.47    24.00    1.709
   3  16  15    18.97    13.06    1.978
   3  16  17    28.04    23.71    1.772
   3  16  17    22.10    23.71    1.946
   3  16  23    16.74    11.48    4.984
   3  17   2   107.94   107.40    0.807
   3  17   4    22.47    22.47    1.582
   3  17   6   101.39   103.22    0.855
   3  17   8    25.92    24.78    1.582
   3  17  10   101.70   102.04    0.934
   3  17  12    14.91     9.92    2.278
   3  17  14    58.42    57.65    1.076
   3  17  16    20.88    23.71    2.357
   3  17  16    20.38    23.71    2.136
   3  17  18    69.49    69.46    1.187
   3  17  22    51.64    52.58    1.804
   3  17  24     7.70     6.59    2.251
   3  17  26    45.62    44.05    1.215
   3  17  28    17.44    12.97    4.983
   3  17  30    31.55    32.61    2.659
   3  18   1   115.27   115.75    0.823
   3  18   3   130.84   132.76    0.855
   3  18   5    90.07    89.64    0.934
   3  18   7   111.78   113.22    0.918
   3  18   9    92.23    92.72    0.854
   3  18  11    75.92    76.62    0.934
   3  18  13    78.74    78.62    1.013
   3  18  15    47.01    47.15    1.187
   3  18  17    72.16    69.46    1.108
   3  18  19    44.52    43.48    1.535
   3  18  21    46.62    47.61    1.899
   3  18  23    45.60    45.21    1.195
   3  18  25    44.83    44.61    0.777
   3  18  29    43.75    44.31    2.073
   3  19   2   106.35   109.41    0.918
   3  19   6    90.27    91.24    0.854
   3  19   8    23.79    21.40    1.582
   3  19  10    70.01    70.28    1.013
   3  19  14    77.43    78.70    0.997
   3  19  18    41.42    43.48    1.661
   3  19  22    41.23    42.69    1.195
   3  19  24    19.02    16.18    0.857
   3  19  26    36.17    36.56    0.836
   3  20   5    10.86     8.00    3.370
   3  20   7    13.11     3.81    2.595
   3  20  19    16.78    10.67    4.462
   3  20  23    14.92     9.78    2.431
   3  20  25    12.61    11.68    1.538
   3  20  27    28.72     4.67    2.859
   3  21   2    89.46    92.77    0.934
   3  21   4    22.75    24.54    1.819
   3  21   6    85.16    89.33    0.981
   3  21   8    21.96    23.60    2.009
   3  21  10    69.04    70.99    1.123
   3  21  10    69.56    70.99    0.997
   3  21  14    48.15    48.46    1.535
   3  21  18    46.18    47.61    1.899
   3  21  20    11.99     7.17    2.829
   3  21  22    31.82    32.97    1.315
   3  21  24     9.61     9.01    2.107
   3  21  26    38.11    38.25    0.786
   3  22   1    81.90    82.56    0.997
   3  22   3   118.61   122.97    0.918
   3  22   5    70.74    71.55    1.060
   3  22   7    93.00    94.13    0.981
   3  22   9    48.14    49.63    1.250
   3  22  11    67.66    68.03    1.234
   3  22  13    51.57    53.28    1.582
   3  22  15    53.56    52.93    1.424
   3  22  17    53.70    52.58    1.740
   3  22  19    40.51    42.69    1.235
   3  22  21    34.59    32.97    1.295
   3  22  23    50.02    49.32    1.990
   3  22  25    33.74    33.94    0.786
   3  22  25    34.20    33.94    0.736
   3  22  27    35.43    35.32    2.425
   3  23   2    66.17    67.10    1.108
   3  23   4    33.40    31.45    1.551
   3  23   4    30.34    31.45    1.598
   3  23   6    55.89    55.97    1.139
   3  23  10    59.63    60.55    1.345
   3  23  14    63.30    62.31    1.377
   3  23  16    19.22    11.48    4.193
   3  23  18    45.14    45.20    1.195
   3  23  22    46.74    49.33    2.107
   3  23  24    18.72    18.53    1.037
   3  23  24    19.92    18.53    0.920
   3  23  26    32.49    32.82    0.803
   3  24   1    13.30     0.89    3.259
   3  24   7    18.35    13.80    2.974
   3  24  17    11.76     6.59    2.789
   3  24  19    18.63    16.18    2.032
   3  24  23    17.84    18.53    0.970
   3  24  23    18.27    18.53    0.987
   3  24  25    25.05    15.34    3.261
   3  25   2    62.28    63.73    1.345
   3  25   6    63.54    65.80    1.440
   3  25  10    61.41    64.29    1.472
   3  25  14    28.40    27.23    1.375
   3  25  18    44.34    44.61    1.156
   3  25  24    15.10    15.34    1.187
   3  26   1    77.11    77.38    1.108
   3  26   3    63.13    63.05    1.250
   3  26   5    61.84    60.69    1.297
   3  26   7    64.50    64.74    1.392
   3  26   9    75.37    73.45    1.313
   3  26  11    40.28    44.16    2.342
   3  26  13    59.90    62.54    0.996
   3  26  15    28.39    28.83    1.514
   3  26  17    43.52    44.05    1.295
   3  26  19    37.54    36.56    2.341
   3  26  23    32.83    32.82    0.803
   3  27   2    54.38    53.38    1.535
   3  27   6    37.84    36.04    2.215
   3  27  10    36.01    38.74    1.215
   3  27  14    59.56    61.81    0.936
   3  27  18    30.70    34.20    2.910
   3  27  22    33.89    35.32    0.803
   3  28   1    22.81    18.05    3.528
   3  28  13    22.15    19.31    1.972
   3  29   2    32.76    31.66    1.315
   3  29   6    52.16    52.85    0.996
   3  29  10    36.96    38.24    2.224
   3  29  12    12.95     7.62    3.546
   3  29  14    33.22    32.63    2.592
   3  30   1    50.55    52.06    1.116
   3  30   3    54.03    53.93    1.076
   3  30   5    56.75    54.52    0.936
   3  30   7    49.35    49.79    1.056
   3  30   9    43.91    40.89    1.295
   3  30  11    39.96    41.68    2.441
   3  30  13    44.08    43.20    2.140
   3  31   2    34.29    35.28    1.514
   3  31   6    42.08    42.76    2.207
   3  31  10    23.87    28.69    3.812
   3  32   5    22.48    19.73    3.829
   3  32   7    16.96    13.57    4.481
   4  -8  -2   763.76   761.81    0.832
   4  -8   0   661.11   657.71    0.826
   4  -8   2   748.96   761.81    0.864
   4  -7  -5    72.08    75.62    0.744
   4  -7  -3    44.81    46.57    0.744
   4  -7  -1    56.38    55.56    0.649
   4  -7   1    53.71    55.56    0.680
   4  -7   3    43.26    46.57    0.760
   4  -7   5    74.28    75.62    0.728
   4  -6  -6   616.68   613.53    0.855
   4  -6  -2   752.15   755.97    0.772
   4  -6   0  1012.51  1003.76    0.778
   4  -6   2   756.03   755.97    0.773
   4  -6   6   604.05   613.53    0.856
   4  -5  -7    73.36    75.62    0.728
   4  -5  -3    20.19    22.47    1.123
   4  -5  -1    20.98    21.21    0.918
   4  -5   1    21.78    21.21    0.965
   4  -5   3    20.29    22.47    1.028
   4  -5   7    73.20    75.62    0.744
   4  -4  -4  1196.66  1175.41    0.765
   4  -4   0   304.64   304.30    0.638
   4  -4   4  1180.62  1175.41    0.765
   4  -3  -7    48.78    46.57    0.728
   4  -3  -5    23.17    22.47    0.933
   4  -3  -1   112.92   110.71    0.459
   4  -3   1   113.52   110.71    0.459
   4  -3   5    22.31    22.47    0.981
   4  -3   7    43.21    46.57    0.760
   4  -2  -8   763.27   761.81    0.864
   4  -2  -6   755.72   755.97    0.755
   4  -2  -2   701.82   705.40    0.599
   4  -2   0  1083.19  1059.30    0.623
   4  -2   2   705.92   705.40    0.599
   4  -2   6   764.56   755.97    0.755
   4  -2   8   761.46   761.81    0.831
   4  -1  -7    53.70    55.56    0.728
   4  -1  -5    20.39    21.21    1.013
   4  -1  -3   115.39   110.71    0.459
   4  -1   3   116.25   110.71    0.459
   4  -1   5    20.68    21.21    1.013
   4  -1   7    55.46    55.56    0.680
   4   0  -8   662.41   657.71    0.826
   4   0  -6  1010.53  1003.76    0.778
   4   0  -4   304.17   304.30    0.622
   4   0  -2  1069.61  1059.30    0.623
   4   0   0   956.48   938.60    0.562
   4   0   2  1084.04  1059.30    0.622
   4   0   4   304.70   304.30    0.638
   4   0   6  1009.97  1003.76    0.777
   4   0   8   660.45   657.71    0.826
   4   0  10   726.64   729.55    0.939
   4   0  12   121.40   125.03    0.791
   4   0  14   525.85   524.33    0.910
   4   0  16   368.44   365.43    1.000
   4   0  18   354.52   354.96    1.064
   4   0  20    72.22    73.40    0.918
   4   0  22   287.22   287.50    1.157
   4   0  24   223.74   220.75    0.824
   4   0  26   255.38   255.39    1.236
   4   0  28    61.22    60.81    1.630
   4   0  30   196.27   194.60    0.897
   4   0  32   144.80   145.14    1.020
   4   0  34   148.45   144.75    0.903
   4   1  -7    54.92    55.56    0.696
   4   1  -5    23.08    21.21    0.870
   4   1  -3   115.35   110.71    0.459
   4   1   3   115.75   110.71    0.459
   4   1   5    22.44    21.21    0.918
   4   1   7    53.96    55.56    0.728
   4   1   9    80.88    82.21    0.728
   4   1  11    36.29    34.88    1.028
   4   1  31    12.95    12.82    1.693
   4   2  -8   761.43   761.81    0.864
   4   2  -6   758.81   755.97    0.772
   4   2  -2   695.28   705.40    0.599
   4   2   0  1065.62  1059.30    0.624
   4   2   2   700.98   705.40    0.599
   4   2   6   754.93   755.97    0.755
   4   2   8   758.39   761.81    0.864
   4   2  10   555.36   557.01    0.946
   4   2  12    16.50    12.31    1.851
   4   2  14   447.53   446.24    0.907
   4   2  16   503.52   500.72    0.988
   4   2  18   304.31   300.77    1.062
   4   2  22   236.65   236.34    1.156
   4   2  24   296.91   295.22    1.142
   4   2  26   199.47   200.32    0.839
   4   2  28    32.23    29.01    1.598
   4   2  30   140.24   139.06    0.777
   4   2  32   174.87   172.49    0.837
   4   2  34   112.89   110.17    1.020
   4   3  -7    44.03    46.57    0.791
   4   3  -5    22.69    22.47    0.933
   4   3  -1   113.03   110.71    0.459
   4   3   1   114.36   110.71    0.459
   4   3   5    25.07    22.47    0.902
   4   3   7    45.21    46.57    0.791
   4   3   9    42.47    43.75    0.902
   4   3  11    17.29    18.62    1.772
   4   3  13    30.67    29.69    1.266
   4   3  15    11.51     1.74    2.405
   4   3  17    21.91    22.47    1.630
   4   3  19    10.51     1.31    3.259
   4   3  21    22.61    24.54    1.819
   4   3  23    31.07    31.45    1.709
   4   3  23    32.75    31.45    1.471
   4   4  -4  1191.04  1175.41    0.766
   4   4   0   301.99   304.30    0.622
   4   4   4  1159.57  1175.41    0.765
   4   4   8    98.43   102.79    0.697
   4   4  12   689.96   692.28    1.062
   4   4  16   100.40   102.32    0.807
   4   4  20   440.81   446.51    1.050
   4   4  24    41.89    42.07    1.519
   4   4  28   262.78   257.03    0.903
   4   4  32    12.28     9.92    1.605
   4   5  -7    73.11    75.62    0.728
   4   5  -3    20.34    22.47    1.092
   4   5  -1    22.56    21.21    0.902
   4   5   1    20.50    21.21    0.981
   4   5   3    21.91    22.47    0.965
   4   5   7    75.26    75.62    0.696
   4   5  13    22.61    22.46    1.345
   4   5  15    21.30    21.05    1.503
   4   5  17    36.26    36.81    1.218
   4   5  19    11.29     9.37    2.674
   4   5  23    14.69     9.93    2.769
   4   5  27    19.73    19.79    3.924
   4   5  31    16.79     1.65    2.690
   4   6  -6   611.18   613.53    0.872
   4   6  -2   751.30   755.97    0.756
   4   6   0   999.52  1003.76    0.778
   4   6   2   728.32   755.97    0.773
   4   6   6   603.62   613.53    0.855
   4   6   8   669.33   678.87    0.937
   4   6  10   481.58   482.46    1.005
   4   6  12    27.27    25.28    1.487
   4   6  14   369.98   363.71    0.969
   4   6  16   448.21   446.01    1.034
   4   6  18   288.55   289.48    1.126
   4   6  22   229.22   228.01    0.840
   4   6  24   273.18   271.74    1.205
   4   6  26   180.65   177.84    0.887
   4   6  28    22.15    24.46    1.733
   4   6  30   145.11   143.62    0.757
   4   6  32   174.76   171.46    0.887
   4   6  34   110.74   108.81    1.004
   4   7  -5    74.25    75.62    0.728
   4   7  -3    45.38    46.57    0.760
   4   7  -1    54.68    55.56    0.680
   4   7   1    57.08    55.56    0.680
   4   7   3    45.75    46.57    0.760
   4   7   5    71.42    75.62    0.744
   4   7  11    56.16    57.37    0.997
   4   7  13    28.53    28.55    1.202
   4   7  17    28.36    26.30    1.471
   4   7  23    14.05     0.87    3.117
   4   7  25    14.67     8.42    4.683
   4   7  27    22.17    20.99    3.702
   4   7  29    13.36    14.51    2.749
   4   8  -2   750.64   761.81    0.864
   4   8   0   653.46   657.71    0.826
   4   8   2   746.35   761.81    0.864
   4   8   4    98.20   102.79    0.697
   4   8   6   660.10   678.87    0.937
   4   8   8   493.92   496.97    0.991
   4   8  10   612.72   618.19    1.058
   4   8  12   140.27   144.21    0.697
   4   8  14   467.52   465.09    1.003
   4   8  16   328.29   325.22    1.063
   4   8  18   374.73   375.06    1.175
   4   8  20   100.57   102.46    0.823
   4   8  22   286.93   289.80    1.126
   4   8  24   218.11   220.07    0.935
   4   8  26   219.52   217.12    0.903
   4   8  28    58.99    57.79    1.056
   4   8  30   179.75   175.00    0.777
   4   8  32   146.80   142.49    0.853
   4   8  32   142.88   142.49    0.853
   4   9   1    79.11    82.20    0.744
   4   9   3    40.34    43.75    0.981
   4   9  11    30.01    28.94    1.107
   4   9  13    18.58    18.47    1.724
   4   9  15    20.52    17.21    1.693
   4   9  17    13.97    13.81    2.642
   4   9  19    28.32    27.68    1.471
   4   9  21    19.57    20.38    2.247
   4   9  27     9.57     9.20    1.873
   4  10   0   713.08   729.55    0.939
   4  10   2   556.97   557.01    0.946
   4  10   6   473.77   482.46    1.005
   4  10   8   598.99   618.19    1.058
   4  10  10   436.85   438.46    0.907
   4  10  14   309.68   307.36    1.047
   4  10  16   357.01   356.65    1.111
   4  10  18   254.84   253.85    1.046
   4  10  20    27.18    29.37    1.218
   4  10  22   208.42   206.02    0.808
   4  10  24   248.32   246.32    0.951
   4  10  26   168.72   165.18    1.013
   4  10  30   144.51   143.55    0.954
   4  10  32   175.36   170.05    0.803
   4  11   1    34.00    34.88    1.092
   4  11   3    18.44    18.62    1.566
   4  11   7    57.65    57.37    0.965
   4  11   9    27.69    28.94    1.171
   4  11  13    29.88    30.57    1.329
   4  11  17    17.63    10.87    1.883
   4  11  19    11.21     9.74    3.401
   4  11  23    14.76    13.55    1.614
   4  11  31    20.47    12.01    3.946
   4  12   0   121.28   125.03    0.791
   4  12   2    20.45    12.31    1.550
   4  12   4   668.20   692.28    1.046
   4  12   6    27.03    25.28    1.376
   4  12   8   141.76   144.21    0.697
   4  12  12   562.70   570.94    1.038
   4  12  16    69.87    71.66    0.918
   4  12  18    11.56     9.27    3.275
   4  12  20   372.57   372.86    1.191
   4  12  20   368.98   372.86    1.080
   4  12  24    32.83    31.19    2.262
   4  12  28   242.13   237.81    0.978
   4  12  32     8.77     9.45    1.873
   4  13   1     9.46     7.78    2.974
   4  13   3    27.85    29.69    1.392
   4  13   5    24.08    22.46    1.250
   4  13   7    27.12    28.55    1.313
   4  13   9    17.19    18.47    1.898
   4  13  11    29.75    30.57    1.376
   4  13  15    17.11    15.95    1.946
   4  13  17    17.63    12.57    2.215
   4  13  21    17.70    20.24    3.148
   4  13  23    21.42    19.85    1.234
   4  13  29    16.97     2.89    5.401
   4  14   0   510.06   524.33    0.910
   4  14   2   450.66   446.24    0.907
   4  14   6   359.80   363.71    0.937
   4  14   8   463.66   465.09    1.003
   4  14  10   310.52   307.36    1.047
   4  14  14   269.70   267.38    1.173
   4  14  16   336.13   339.65    1.111
   4  14  18   245.22   245.27    1.188
   4  14  22   197.37   194.05    0.729
   4  14  24   233.13   228.70    1.156
   4  14  26   140.67   142.32    0.698
   4  14  28    15.55    16.32    1.288
   4  14  28    16.83    16.32    1.096
   4  14  30   116.65   114.88    0.970
   4  14  30   115.23   114.88    0.953
   4  15   3    11.70     1.74    2.421
   4  15   5    20.21    21.05    1.661
   4  15   7    10.72     1.85    2.895
   4  15   9    17.17    17.21    2.009
   4  15  11    13.46    10.75    2.658
   4  15  13    15.92    15.95    2.199
   4  15  17    16.78    11.03    2.484
   4  15  19    20.00    23.55    2.531
   4  15  25    10.02    10.07    1.574
   4  16   0   369.08   365.43    0.985
   4  16   2   497.92   500.72    0.988
   4  16   4    99.49   102.32    0.807
   4  16   6   440.66   446.01    1.034
   4  16   8   323.25   325.22    1.095
   4  16  10   355.79   356.65    1.111
   4  16  12    70.40    71.66    0.918
   4  16  14   338.85   339.65    1.111
   4  16  16   257.59   257.41    1.189
   4  16  18   288.08   289.23    1.142
   4  16  20    44.65    46.75    1.851
   4  16  22   235.85   231.84    1.093
   4  16  24   172.65   176.28    0.857
   4  16  26   180.43   179.14    0.777
   4  16  28    47.21    44.93    1.940
   4  16  30   136.57   131.95    0.920
   4  17   1    12.51    12.79    2.484
   4  17   3    21.57    22.47    1.630
   4  17   5    37.49    36.81    1.266
   4  17   7    24.46    26.30    1.645
   4  17   9    16.43    13.81    2.167
   4  17  13    13.98    12.57    2.705
   4  17  19    15.33     1.94    4.034
   4  17  21    16.55     4.92    4.224
   4  17  23    10.52     4.97    3.168
   4  17  25     6.69     2.43    2.191
   4  17  27     8.26     5.55    2.207
   4  18   0   353.21   354.96    1.095
   4  18   2   298.02   300.77    1.094
   4  18   6   284.74   289.48    1.157
   4  18   8   366.32   375.06    1.000
   4  18  10   252.54   253.85    1.062
   4  18  12    16.14     9.27    2.294
   4  18  14   242.65   245.27    1.220
   4  18  16   283.03   289.23    1.142
   4  18  18   206.95   208.37    0.950
   4  18  20    27.68    25.26    2.579
   4  18  22   166.62   167.53    0.758
   4  18  24   205.65   204.39    0.897
   4  18  26   132.28   130.35    0.703
   4  19   9    26.70    27.68    1.598
   4  19  11    11.69     9.74    3.449
   4  19  13    13.08    10.23    3.291
   4  19  15    20.69    23.55    2.405
   4  19  25     7.55     9.34    2.171
   4  20   0    71.46    73.40    0.934
   4  20   4   442.40   446.51    1.050
   4  20   6     8.41     4.02    2.307
   4  20   8   100.78   102.46    0.918
   4  20  10    28.04    29.37    1.645
   4  20  12   369.38   372.86    1.191
   4  20  12   366.21   372.86    1.080
   4  20  14    14.14    13.15    3.607
   4  20  16    44.62    46.75    1.788
   4  20  18    22.98    25.26    3.101
   4  20  20   244.81   245.75    0.951
   4  20  24    36.20    33.35    0.896
   4  20  28   188.19   185.67    0.803
   4  21   3    23.07    24.54    1.772
   4  21   9    22.71    20.38    2.041
   4  21  13    21.65    20.24    2.658
   4  21  25     7.79     8.46    2.374
   4  22   0   280.84   287.50    1.158
   4  22   2   234.49   236.34    1.172
   4  22   6   228.49   228.01    0.840
   4  22   8   286.09   289.80    1.110
   4  22  10   205.70   206.02    0.871
   4  22  14   194.53   194.05    0.839
   4  22  16   233.51   231.84    0.887
   4  22  18   163.62   167.53    0.837
   4  22  20    18.38    15.06    2.032
   4  22  22   142.72   139.40    0.857
   4  22  24   167.19   167.83    0.837
   4  22  26   115.73   110.76    0.987
   4  23   3    29.97    31.45    1.645
   4  23   5    11.02     9.93    3.655
   4  23   9    14.66    11.58    3.481
   4  23  13    20.67    19.85    3.148
   4  24   0   217.27   220.75    0.840
   4  24   2   292.65   295.22    1.173
   4  24   4    41.59    42.07    1.471
   4  24   6   268.57   271.74    1.205
   4  24   8   219.76   220.07    0.903
   4  24  10   244.53   246.32    1.141
   4  24  12    34.27    31.19    2.088
   4  24  14   228.73   228.70    0.951
   4  24  16   172.59   176.28    0.778
   4  24  18   205.58   204.39    0.858
   4  24  20    36.80    33.35    1.454
   4  24  22   167.42   167.84    0.904
   4  24  24   129.85   130.21    0.636
   4  25   1    14.96     8.39    3.686
   4  25   9    20.90    16.29    3.101
   4  25  15    13.36    10.07    2.670
   4  26   0   250.44   255.39    1.125
   4  26   2   199.09   200.32    0.839
   4  26   6   177.09   177.84    0.902
   4  26   8   216.92   217.12    0.903
   4  26  10   164.56   165.18    1.029
   4  26  14   140.73   142.32    0.757
   4  26  16   182.50   179.14    0.837
   4  26  18   129.94   130.35    1.020
   4  26  22   113.03   110.76    0.636
   4  27   5    24.80    19.79    3.101
   4  27  15    13.34     1.23    3.048
   4  28   0    62.85    60.81    1.614
   4  28   2    29.13    29.01    2.943
   4  28   4   255.46   257.03    0.919
   4  28   6    24.14    24.46    1.534
   4  28   8    56.14    57.79    1.076
   4  28  12   241.70   237.81    0.998
   4  28  14    17.81    16.32    4.899
   4  28  16    44.03    44.93    2.073
   4  29   7    13.44    14.51    2.889
   4  29   9    11.68     4.12    3.148
   4  30   0   193.26   194.60    0.917
   4  30   2   137.64   139.06    0.837
   4  30   6   144.23   143.62    0.777
   4  30   8   175.32   175.00    0.778
   4  30  10   136.25   143.55    1.020
   4  31   1    13.33    12.82    3.207
   4  32   4    16.87     9.92    5.033
   4  32   6   163.10   171.46    0.920
   5  -8  -1    65.26    68.71    0.760
   5  -8   1    69.34    68.71    0.728
   5  -7  -4    72.30    75.62    0.728
   5  -7  -2   121.35   119.44    0.618
   5  -7   2   117.71   119.44    0.618
   5  -7   4    73.00    75.62    0.728
   5  -6  -5   201.18   203.10    0.840
   5  -6  -3   122.81   121.53    0.586
   5  -6  -1   193.48   194.31    0.793
   5  -6   1   196.95   194.31    0.746
   5  -6   3   124.35   121.53    0.586
   5  -6   5   202.70   203.10    0.840
   5  -5  -6   201.71   203.10    0.840
   5  -5  -2   253.38   254.02    0.747
   5  -5   2   258.90   254.02    0.731
   5  -5   6   205.56   203.10    0.856
   5  -4  -7    71.97    75.62    0.744
   5  -4  -3    22.83    22.47    0.965
   5  -4  -1    20.39    21.21    0.981
   5  -4   1    21.44    21.21    0.965
   5  -4   3    21.33    22.47    1.013
   5  -4   7    73.32    75.62    0.728
   5  -3  -6   124.49   121.53    0.586
   5  -3  -4    21.73    22.47    1.013
   5  -3  -2   271.77   268.60    0.668
   5  -3   2   275.15   268.60    0.669
   5  -3   4    23.23    22.47    0.918
   5  -3   6   124.80   121.53    0.586
   5  -2  -7   121.68   119.44    0.618
   5  -2  -5   256.57   254.02    0.747
   5  -2  -3   272.80   268.60    0.668
   5  -2  -1   307.30   301.00    0.622
   5  -2   1   312.28   301.00    0.622
   5  -2   3   274.68   268.60    0.668
   5  -2   5   255.87   254.02    0.747
   5  -2   7   120.55   119.44    0.618
   5  -1  -8    65.70    68.71    0.744
   5  -1  -6   196.56   194.31    0.745
   5  -1  -4    21.70    21.21    0.949
   5  -1  -2   309.76   301.00    0.622
   5  -1   2   309.38   301.00    0.622
   5  -1   4    20.34    21.21    1.013
   5  -1   6   195.70   194.30    0.761
   5  -1   8    65.63    68.71    0.760
   5   1  -8    64.75    68.71    0.760
   5   1  -6   196.22   194.31    0.745
   5   1  -4    22.14    21.21    0.918
   5   1  -2   308.57   301.00    0.622
   5   1   2   309.23   301.00    0.622
   5   1   4    23.01    21.21    0.902
   5   1   6   197.82   194.31    0.761
   5   1   8    66.30    68.71    0.760
   5   1  10   189.74   192.26    0.697
   5   1  12    14.41    10.93    2.009
   5   1  14    90.25    88.68    0.744
   5   1  16    26.30    26.68    1.329
   5   1  18    78.79    77.62    0.918
   5   1  22    83.51    82.32    0.997
   5   1  24    22.74    19.53    2.088
   5   1  26    37.60    37.33    0.933
   5   1  30    56.00    54.84    1.076
   5   1  34    46.25    45.56    0.736
   5   2  -7   121.57   119.44    0.618
   5   2  -5   256.47   254.02    0.731
   5   2  -3   272.58   268.60    0.668
   5   2  -1   306.34   301.00    0.622
   5   2   1   308.70   301.00    0.622
   5   2   3   274.15   268.60    0.668
   5   2   5   254.16   254.02    0.731
   5   2   7   121.11   119.44    0.618
   5   2   9   153.97   152.84    0.681
   5   2  11   135.65   135.59    0.760
   5   2  13    79.51    78.25    0.902
   5   2  15   105.80   105.04    0.760
   5   2  17    90.84    91.00    0.870
   5   2  19    76.22    74.94    0.886
   5   2  21    72.47    71.33    0.997
   5   2  23    61.56    61.57    1.171
   5   2  23    60.84    61.57    1.044
   5   2  25    62.87    62.72    1.345
   5   2  27    42.27    41.87    1.930
   5   2  29    48.03    49.23    1.116
   5   2  31    49.13    48.18    1.215
   5   2  33    36.65    33.15    2.324
   5   2  33    35.67    33.15    2.291
   5   3  -6   123.24   121.53    0.586
   5   3  -4    21.89    22.47    1.013
   5   3  -2   273.78   268.60    0.669
   5   3   2   272.92   268.60    0.669
   5   3   4    22.62    22.47    0.965
   5   3   6   125.84   121.53    0.570
   5   3   8    93.87    96.24    0.696
   5   3  10   165.56   165.39    0.729
   5   3  12    48.86    47.38    1.028
   5   3  14   132.79   131.48    0.697
   5   3  18    89.78    89.64    0.854
   5   3  20    14.22     8.00    1.914
   5   3  22    72.64    71.55    1.060
   5   3  26    60.44    60.69    0.823
   5   3  30    53.47    54.52    0.757
   5   3  32    23.40    19.73    3.662
   5   3  34    38.14    38.60    0.786
   5   4  -7    71.97    75.62    0.728
   5   4  -3    23.58    22.47    0.981
   5   4  -1    22.07    21.21    0.902
   5   4   1    23.00    21.21    0.902
   5   4   3    21.83    22.47    0.965
   5   4   7    75.48    75.62    0.696
   5   4  13    20.14    22.46    1.535
   5   4  15    22.59    21.05    1.456
   5   4  17    35.39    36.81    1.266
   5   4  19     9.27     9.37    2.231
   5   4  27    21.46    19.79    3.481
   5   5  -6   203.71   203.10    0.856
   5   5  -2   256.72   254.02    0.747
   5   5   2   249.71   254.02    0.747
   5   5   6   204.61   203.10    0.840
   5   5  10   145.67   145.08    0.760
   5   5  14   104.96   104.38    0.791
   5   5  18    79.43    81.74    0.870
   5   5  22    55.31    53.81    1.171
   5   5  26    57.16    58.22    1.440
   5   5  30    44.26    44.26    1.136
   5   5  34    46.49    46.15    1.873
   5   6  -5   201.81   203.10    0.872
   5   6  -3   123.58   121.53    0.586
   5   6  -1   194.92   194.31    0.761
   5   6   1   197.99   194.30    0.761
   5   6   3   125.41   121.53    0.570
   5   6   5   202.13   203.10    0.856
   5   6   7   212.21   211.51    0.935
   5   6   9   157.55   157.74    0.729
   5   6  11   138.71   138.46    0.807
   5   6  13   122.96   124.34    0.712
   5   6  15   104.96   105.52    0.807
   5   6  17    50.90    52.18    0.870
   5   6  19    68.49    67.47    0.807
   5   6  21    66.79    64.93    1.013
   5   6  23    45.88    47.95    1.297
   5   6  25    61.46    61.30    1.472
   5   6  27    67.61    66.37    1.456
   5   6  29    47.38    46.53    1.076
   5   6  31    46.03    44.11    2.073
   5   6  33    39.33    38.10    0.786
   5   7  -4    73.16    75.62    0.728
   5   7  -2   119.91   119.44    0.618
   5   7   2   118.21   119.44    0.618
   5   7   4    72.56    75.62    0.728
   5   7   6   207.92   211.51    0.935
   5   7   8    14.13    13.07    1.946
   5   7  10   114.71   115.38    0.823
   5   7  12    19.04    18.70    1.503
   5   7  14   114.93   113.85    0.791
   5   7  16    15.78    17.70    2.262
   5   7  18    99.35    98.68    0.870
   5   7  22    82.89    83.68    1.076
   5   7  22    83.78    83.68    0.949
   5   7  26    59.63    58.28    1.472
   5   7  30    45.14    47.27    1.235
   5   8  -1    68.21    68.71    0.744
   5   8   1    65.78    68.71    0.760
   5   8   3    92.61    96.24    0.696
   5   8   7    11.36    13.07    2.484
   5   8   9    25.01    27.33    1.456
   5   8  11    39.34    41.83    0.997
   5   8  13    19.31    19.53    1.598
   5   8  15    27.57    26.52    1.408
   5   8  17    13.85    15.64    2.658
   5   8  19     7.83     8.36    2.262
   5   8  21     9.05     5.75    2.405
   5   8  33    11.56     8.92    1.354
   5   9   2   153.75   152.84    0.681
   5   9   6   152.95   157.74    0.744
   5   9   8    25.19    27.33    1.456
   5   9  10   104.98   103.69    0.696
   5   9  12    17.15    15.86    1.677
   5   9  14   126.87   127.01    0.807
   5   9  18    91.95    90.68    0.839
   5   9  20    15.95    18.02    1.661
   5   9  22    55.69    56.30    0.902
   5   9  24    22.89    22.66    1.313
   5   9  26    72.23    71.04    1.424
   5   9  28    12.76    12.10    2.610
   5   9  30    45.44    43.28    2.040
   5   9  30    45.69    43.28    1.315
   5   9  32    15.93     6.25    5.133
   5  10   1   189.65   192.26    0.697
   5  10   3   163.34   165.39    0.729
   5  10   5   142.78   145.08    0.744
   5  10   7   112.89   115.38    0.619
   5  10   7   109.52   115.38    0.569
   5  10   9   104.16   103.69    0.902
   5  10  11    96.24    95.77    0.760
   5  10  13   104.88   105.81    0.807
   5  10  15    95.25    93.91    0.886
   5  10  17    97.46    97.63    0.854
   5  10  19    89.30    89.70    0.949
   5  10  21    83.02    84.13    0.823
   5  10  23    55.76    55.72    0.965
   5  10  25    49.43    51.17    1.677
   5  10  27    37.57    37.99    1.195
   5  10  29    37.18    38.11    1.315
   5  10  31    24.25    28.29    3.762
   5  10  33    29.55    33.18    2.859
   5  11   2   134.68   135.59    0.760
   5  11   6   137.56   138.46    0.792
   5  11   8    41.22    41.83    0.933
   5  11  10    95.74    95.77    0.791
   5  11  12    16.55    15.27    1.835
   5  11  14   123.59   121.98    0.823
   5  11  16    27.82    26.94    1.582
   5  11  18    82.11    83.41    0.981
   5  11  22    59.23    59.33    0.933
   5  11  24    14.75    12.49    4.272
   5  11  26    65.38    65.61    0.757
   5  11  30    44.35    45.07    2.007
   5  12   3    44.89    47.38    1.076
   5  12   7    18.34    18.70    1.661
   5  12   9    15.41    15.86    1.914
   5  12  11    17.56    15.27    1.756
   5  12  13    15.63    12.34    2.104
   5  12  15    26.85    27.85    1.630
   5  12  17    15.15    16.94    2.531
   5  12  19    22.56    21.07    1.930
   5  12  21    30.14    28.96    1.013
   5  12  27    12.33    10.31    1.275
   5  13   2    77.67    78.25    0.965
   5  13   4    20.63    22.46    1.487
   5  13   6   121.94   124.34    0.744
   5  13   8    19.89    19.53    1.550
   5  13  10   106.18   105.81    0.807
   5  13  12    10.18    12.34    3.148
   5  13  14    89.05    89.62    0.981
   5  13  16    12.46     9.36    2.800
   5  13  18   105.89   105.70    0.934
   5  13  22    76.01    75.62    0.934
   5  13  24    23.62     0.46    3.053
   5  13  26    64.83    65.71    0.837
   5  13  30    35.92    35.09    2.375
   5  13  30    32.52    35.09    2.441
   5  14   1    91.10    88.67    0.744
   5  14   3   130.15   131.48    0.712
   5  14   5   103.65   104.38    0.760
   5  14   7   114.42   113.85    0.791
   5  14   9   128.15   127.01    0.791
   5  14  11   122.26   121.98    0.823
   5  14  13    89.83    89.62    0.949
   5  14  15    91.51    91.17    0.886
   5  14  17    88.29    89.55    0.981
   5  14  19    66.89    66.03    1.076
   5  14  21    48.27    44.97    1.598
   5  14  23    73.06    72.57    0.823
   5  14  25    45.97    45.69    0.837
   5  14  27    42.25    41.99    0.777
   5  14  31    42.34    38.69    2.090
   5  15   2   105.34   105.04    0.791
   5  15   4    21.02    21.05    1.551
   5  15   6   105.34   105.52    0.807
   5  15   8    25.77    26.52    1.519
   5  15  10    93.97    93.91    0.886
   5  15  12    26.18    27.85    1.614
   5  15  14    90.98    91.17    0.870
   5  15  16    21.05    17.68    2.072
   5  15  18    67.38    68.49    1.060
   5  15  22    71.22    71.35    0.839
   5  15  26    44.43    43.00    0.817
   5  15  30    48.77    46.81    1.806
   5  16   1    29.93    26.68    1.234
   5  16   7    16.61    17.70    2.104
   5  16   9    10.10     6.02    3.196
   5  16  11    28.62    26.94    1.566
   5  16  15    14.11    17.68    2.927
   5  16  29    16.91     4.61    4.866
   5  17   2    90.49    91.00    0.870
   5  17   4    36.33    36.81    1.202
   5  17   6    52.60    52.18    1.028
   5  17   8    10.70    15.64    3.496
   5  17  10    98.15    97.63    0.823
   5  17  12    15.17    16.94    2.389
   5  17  14    88.53    89.55    0.981
   5  17  16    12.55     6.01    3.117
   5  17  18    77.91    78.08    1.187
   5  17  22    66.39    64.86    0.886
   5  17  26    56.38    54.60    1.156
   5  17  28    15.99     1.56    5.033
   5  17  30    44.95    40.48    1.957
   5  18   1    77.25    77.62    0.949
   5  18   3    88.54    89.64    0.918
   5  18   5    83.13    81.74    0.949
   5  18   7    97.82    98.67    0.950
   5  18   9    89.12    90.68    0.870
   5  18  11    83.39    83.41    0.934
   5  18  13   107.23   105.70    0.934
   5  18  15    68.08    68.49    1.060
   5  18  17    78.60    78.09    1.187
   5  18  19    62.66    63.23    1.313
   5  18  21    67.05    63.15    1.503
   5  18  23    45.02    46.56    1.215
   5  18  25    42.44    42.81    0.817
   5  18  27    42.23    36.90    1.689
   5  18  29    39.45    36.12    2.157
   5  19   2    74.64    74.94    0.997
   5  19   6    67.43    67.47    0.933
   5  19   8    12.09     8.35    2.943
   5  19  10    88.69    89.70    0.997
   5  19  12    24.25    21.07    1.867
   5  19  14    65.63    66.03    1.060
   5  19  18    63.42    63.23    1.297
   5  19  22    71.13    71.78    0.837
   5  19  24    13.98    14.01    1.096
   5  19  26    33.09    34.12    0.903
   5  19  28    23.32    18.12    3.595
   5  20   1    13.99     9.40    2.468
   5  20   3    10.53     8.01    3.212
   5  20   9    18.22    18.02    2.215
   5  21   2    67.99    71.33    1.013
   5  21   4    11.62     9.76    3.322
   5  21   6    63.34    64.93    1.076
   5  21  10    82.53    84.14    0.981
   5  21  12    30.60    28.96    1.772
   5  21  14    44.93    44.97    1.724
   5  21  18    61.41    63.15    1.614
   5  21  22    50.77    50.83    1.076
   5  21  26    38.35    37.99    0.736
   5  22   1    82.34    82.32    0.997
   5  22   3    70.65    71.55    1.060
   5  22   5    52.11    53.81    1.234
   5  22   7    83.41    83.68    1.076
   5  22   7    83.22    83.68    0.981
   5  22   9    54.55    56.30    1.171
   5  22  11    56.81    59.33    1.377
   5  22  13    73.33    75.62    1.377
   5  22  15    69.09    71.36    1.020
   5  22  17    62.74    64.86    1.614
   5  22  19    71.99    71.78    0.837
   5  22  21    51.33    50.83    1.076
   5  22  23    48.44    50.92    2.107
   5  22  25    26.51    27.36    0.853
   5  23   2    60.65    61.57    1.108
   5  23   6    47.69    47.95    1.250
   5  23  10    55.85    55.72    1.440
   5  23  14    72.83    72.57    1.329
   5  23  18    46.51    46.56    0.996
   5  23  22    50.78    50.92    1.990
   5  24   1    16.15    19.53    3.006
   5  24   9    18.92    22.66    3.797
   5  24  19    14.12    14.01    2.889
   5  24  21    24.54     1.15    3.411
   5  24  23     6.89     2.29    2.191
   5  25   2    62.16    62.72    1.377
   5  25   4    14.24     6.02    4.588
   5  25   6    60.59    61.30    1.266
   5  25  10    50.06    51.17    1.693
   5  25  14    44.68    45.69    1.116
   5  25  18    43.53    42.81    1.275
   5  25  20    16.66     8.08    5.050
   5  26   1    38.29    37.33    1.804
   5  26   3    61.00    60.69    1.361
   5  26   5    58.57    58.22    1.440
   5  26   7    58.64    58.28    1.487
   5  26   9    70.75    71.04    1.456
   5  26  11    66.13    65.61    0.857
   5  26  13    65.32    65.71    0.857
   5  26  15    42.94    43.00    1.076
   5  26  17    57.08    54.60    1.136
   5  26  19    35.07    34.12    2.592
   5  27   2    44.06    41.87    1.851
   5  27   4    19.31    19.79    3.892
   5  27   6    67.50    66.37    1.535
   5  27  10    37.36    37.99    1.235
   5  27  12    15.16    10.31    2.291
   5  27  14    40.22    41.99    1.215
   5  27  18    35.95    36.90    2.525
   5  28   7    13.81     9.62    2.650
   5  28   9    13.80    12.10    2.450
   5  28  15    19.98    17.08    4.682
   5  29   2    49.33    49.23    1.036
   5  29   6    44.40    46.53    1.136
   5  29  10    38.54    38.11    1.355
   5  29  14    33.24    36.32    2.709
   5  30   1    52.04    54.84    1.016
   5  30   3    51.96    54.52    1.016
   5  30   5    44.98    44.26    1.136
   5  30   7    40.01    47.27    1.375
   5  30   9    40.73    43.28    2.257
   5  30  11    41.47    45.07    2.191
   5  31   6    43.99    44.11    2.241
   6  -7  -3   158.75   158.98    0.634
   6  -7  -1    94.51    91.97    0.649
   6  -7   1    94.60    91.97    0.649
   6  -7   3   160.03   158.98    0.634
   6  -6  -4   607.47   613.53    0.855
   6  -6   0   178.41   184.40    0.793
   6  -6   4   605.61   613.53    0.855
   6  -5  -5   202.41   203.10    0.872
   6  -5  -3   123.30   121.53    0.586
   6  -5  -1   194.45   194.31    0.761
   6  -5   1   195.38   194.31    0.761
   6  -5   3   123.52   121.53    0.586
   6  -5   5   204.79   203.10    0.856
   6  -4  -6   614.88   613.53    0.855
   6  -4  -2   756.39   755.97    0.772
   6  -4   0   971.51  1003.76    0.779
   6  -4   2   761.69   755.97    0.772
   6  -4   6   622.04   613.53    0.855
   6  -3  -7   161.25   158.98    0.634
   6  -3  -5   124.27   121.53    0.586
   6  -3  -3   171.82   167.76    0.761
   6  -3  -1   146.24   141.77    0.729
   6  -3   1   150.04   141.77    0.729
   6  -3   3   170.37   167.76    0.761
   6  -3   5   125.21   121.53    0.570
   6  -3   7   161.29   158.98    0.650
   6  -2  -4   753.73   755.97    0.755
   6  -2   0    89.04    93.26    0.522
   6  -2   4   752.20   755.97    0.755
   6  -1  -7    96.17    91.97    0.649
   6  -1  -5   197.01   194.31    0.793
   6  -1  -3   144.10   141.77    0.523
   6  -1  -1   353.62   345.55    0.671
   6  -1   1   352.19   345.55    0.671
   6  -1   3   145.51   141.77    0.523
   6  -1   5   197.51   194.31    0.745
   6  -1   7    96.00    91.97    0.649
   6   0  -6   180.47   184.40    0.793
   6   0  -4  1001.67  1003.76    0.777
   6   0  -2    90.25    93.26    0.522
   6   0   2    89.81    93.26    0.522
   6   0   4  1011.44  1003.76    0.777
   6   0   6   181.19   184.40    0.808
   6   0   8     8.24     0.51    2.737
   6   0  10   186.95   191.49    0.729
   6   0  12   566.36   566.48    1.056
   6   0  14   123.56   126.27    0.712
   6   0  16    27.90    28.16    1.345
   6   0  18    74.17    76.16    0.870
   6   0  20   322.43   322.85    1.047
   6   0  22    60.49    61.14    1.108
   6   0  24    14.32    11.97    3.449
   6   0  26    58.52    56.19    1.361
   6   0  28   230.98   228.07    0.966
   6   0  30    40.16    41.51    1.295
   6   0  32    13.27    13.22    1.304
   6   0  34    26.39    21.88    3.177
   6   1  -7    94.30    91.97    0.681
   6   1  -5   196.07   194.31    0.793
   6   1  -3   144.80   141.77    0.507
   6   1  -1   350.97   345.55    0.671
   6   1   1   351.27   345.55    0.671
   6   1   3   143.99   141.77    0.729
   6   1   5   197.63   194.30    0.745
   6   1   7    96.33    91.97    0.649
   6   1   9   177.99   177.83    0.697
   6   1  11   123.11   124.59    0.791
   6   1  13   108.61   108.31    0.871
   6   1  15    99.18    98.96    0.791
   6   1  17    97.09    95.93    0.854
   6   1  19   113.93   112.61    0.855
   6   1  21    95.80    97.47    0.934
   6   1  23    56.87    56.62    1.123
   6   1  25    48.17    46.30    0.997
   6   1  27    46.91    45.37    1.835
   6   1  29    44.92    44.87    1.136
   6   1  31    43.70    42.80    0.819
   6   1  31    46.56    42.80    1.275
   6   1  33    27.34    30.63    3.127
   6   2  -4   753.74   755.97    0.755
   6   2   0    88.45    93.26    0.554
   6   2   4   755.71   755.97    0.771
   6   2   8   177.84   180.23    0.650
   6   2  10    49.78    50.91    0.933
   6   2  12   430.02   428.16    1.051
   6   2  14    24.96    24.34    1.329
   6   2  16   122.10   123.42    0.807
   6   2  18    18.80    18.78    1.392
   6   2  20   280.89   278.27    1.046
   6   2  22    11.69     8.20    2.009
   6   2  24    77.84    77.72    1.108
   6   2  28   182.74   178.89    1.013
   6   2  32    45.48    47.11    0.769
   6   3  -7   160.52   158.98    0.650
   6   3  -5   124.05   121.53    0.586
   6   3  -3   170.88   167.76    0.761
   6   3  -1   144.36   141.77    0.507
   6   3   1   143.14   141.77    0.523
   6   3   3   170.73   167.76    0.745
   6   3   5   123.23   121.53    0.586
   6   3   7   159.80   158.98    0.650
   6   3   9   155.71   156.90    0.729
   6   3  11   207.03   210.32    0.761
   6   3  13    91.76    91.83    0.744
   6   3  15   130.66   128.53    0.744
   6   3  17   103.18   103.22    0.870
   6   3  19    90.52    91.24    0.949
   6   3  21    90.68    89.33    0.775
   6   3  23    56.97    55.97    1.076
   6   3  25    66.32    65.80    1.361
   6   3  27    37.04    36.04    2.231
   6   3  29    49.95    52.85    1.036
   6   3  31    43.06    42.76    2.124
   6   3  31    42.20    42.76    1.375
   6   3  33    21.13    21.03    1.020
   6   4  -6   606.97   613.53    0.855
   6   4  -2   746.35   755.97    0.757
   6   4   0   995.67  1003.76    0.778
   6   4   2   745.95   755.97    0.773
   6   4   6   611.16   613.53    0.855
   6   4   8   674.56   678.87    0.936
   6   4  10   484.63   482.46    1.005
   6   4  12    28.95    25.28    1.313
   6   4  14   366.20   363.71    0.937
   6   4  16   452.30   446.01    1.034
   6   4  18   291.84   289.48    1.110
   6   4  22   227.49   228.01    0.840
   6   4  24   274.11   271.74    1.205
   6   4  26   181.22   177.84    0.887
   6   4  28    25.20    24.46    1.514
   6   4  30   146.75   143.62    0.757
   6   4  32   174.37   171.46    0.904
   6   4  34   111.38   108.81    1.004
   6   5  -5   200.41   203.10    0.856
   6   5  -3   122.75   121.53    0.586
   6   5  -1   190.87   194.30    0.793
   6   5   1   194.79   194.31    0.761
   6   5   3   124.41   121.53    0.586
   6   5   5   201.51   203.10    0.856
   6   5   7   211.52   211.51    0.935
   6   5   9   156.70   157.74    0.744
   6   5  11   139.71   138.46    0.792
   6   5  13   124.02   124.34    0.712
   6   5  15   106.62   105.52    0.807
   6   5  17    52.77    52.18    0.870
   6   5  19    66.61    67.47    0.933
   6   5  21    63.87    64.93    1.060
   6   5  23    46.73    47.95    1.282
   6   5  25    61.53    61.30    1.503
   6   5  27    64.85    66.37    1.566
   6   5  29    46.85    46.53    1.136
   6   5  31    42.70    44.11    2.241
   6   5  33    39.69    38.10    2.207
   6   6  -4   605.13   613.53    0.855
   6   6   0   183.95   184.40    0.808
   6   6   4   588.22   613.53    0.855
   6   6   8   169.43   175.81    0.729
   6   6  12   414.29   411.71    0.907
   6   6  16    81.34    82.34    0.918
   6   6  20   278.16   279.05    1.110
   6   6  24    69.01    66.25    1.266
   6   6  28   164.53   164.99    0.817
   6   6  32    54.54    54.83    1.622
   6   6  32    55.09    54.83    1.538
   6   7  -3   157.62   158.98    0.650
   6   7  -1    95.42    91.97    0.649
   6   7   1    92.56    91.97    0.681
   6   7   3   156.44   158.98    0.650
   6   7   5   199.72   211.51    0.935
   6   7   7    85.67    84.74    0.807
   6   7   9   173.62   175.13    0.760
   6   7  11   120.15   120.40    0.871
   6   7  13   128.76   126.15    0.744
   6   7  15   115.67   114.59    0.823
   6   7  17   114.25   115.32    0.886
   6   7  19    72.25    71.16    0.933
   6   7  21    50.73    53.16    0.803
   6   7  23    82.35    82.80    1.108
   6   7  25    57.59    58.19    1.377
   6   7  27    43.71    44.94    2.104
   6   7  29    35.79    36.81    1.375
   6   7  31    37.91    36.96    2.575
   6   7  33    28.67    25.69    2.993
   6   8   2   175.88   180.23    0.681
   6   8   4   638.18   678.87    0.937
   6   8   6   172.80   175.81    0.697
   6   8  10   113.19   115.87    0.696
   6   8  12   512.51   515.11    0.941
   6   8  14    97.45    97.69    0.807
   6   8  16    10.90     3.32    3.006
   6   8  18    61.83    62.54    0.949
   6   8  20   333.78   340.85    1.111
   6   8  22    51.35    52.12    0.949
   6   8  24    20.06    17.22    3.433
   6   8  26    51.10    52.03    1.788
   6   8  28   204.91   207.55    1.037
   6   8  30    38.91    36.43    2.358
   6   8  30    38.01    36.43    1.474
   6   8  32    27.97    20.87    2.943
   6   9   1   174.31   177.83    0.697
   6   9   3   153.65   156.91    0.729
   6   9   5   154.75   157.74    0.744
   6   9   7   171.09   175.13    0.792
   6   9   9    66.56    63.92    0.965
   6   9  11    76.34    76.12    0.823
   6   9  13   124.05   121.27    0.760
   6   9  15   118.85   119.17    0.823
   6   9  17    87.80    87.21    0.854
   6   9  19    74.67    74.65    0.839
   6   9  21    80.28    79.74    0.934
   6   9  21    79.01    79.74    0.934
   6   9  23    52.21    49.27    1.471
   6   9  25    66.93    66.52    1.361
   6   9  27    41.56    43.84    1.215
   6   9  29    30.73    29.63    1.434
   6   9  31    22.01    19.17    4.030
   6   9  33    44.85    43.05    1.957
   6  10   0   182.69   191.49    0.729
   6  10   2    50.01    50.90    0.918
   6  10   4   473.56   482.46    1.006
   6  10   8   113.43   115.87    0.696
   6  10  12   374.98   372.05    1.001
   6  10  14    31.47    29.86    1.297
   6  10  16    86.72    90.19    0.981
   6  10  20   233.04   234.75    1.157
   6  10  22     8.08     5.61    2.468
   6  10  24    61.53    60.27    1.297
   6  10  28   162.37   165.16    0.853
   6  10  28   143.13   165.16    0.817
   6  10  30    20.75     9.63    4.464
   6  10  32    48.73    46.30    0.702
   6  11   1   122.18   124.59    0.791
   6  11   3   204.91   210.32    0.761
   6  11   5   137.14   138.46    0.823
   6  11   7   120.85   120.40    0.696
   6  11   9    76.41    76.11    0.791
   6  11  11   104.84   104.16    0.807
   6  11  13    79.94    78.82    0.886
   6  11  15   101.29   100.83    0.934
   6  11  17   100.73   100.63    0.870
   6  11  19    60.04    60.90    1.187
   6  11  21    55.16    55.19    0.902
   6  11  23    67.09    67.93    1.202
   6  11  25    56.80    56.75    1.677
   6  11  27    34.51    32.26    1.056
   6  11  29    33.21    35.00    2.692
   6  11  29    33.80    35.00    1.614
   6  11  31    30.84    31.08    0.786
   6  11  31    31.64    31.08    0.819
   6  12   0   560.87   566.48    1.056
   6  12   2   418.58   428.16    1.083
   6  12   4    24.24    25.28    1.503
   6  12   6   409.15   411.71    0.907
   6  12   8   516.69   515.11    0.941
   6  12  10   373.77   372.05    1.001
   6  12  14   307.89   309.01    1.158
   6  12  16   350.79   353.60    1.048
   6  12  18   248.11   249.64    1.173
   6  12  20    29.30    28.01    1.661
   6  12  22   200.44   201.29    0.839
   6  12  24   246.81   243.97    0.856
   6  12  26   161.04   159.78    0.757
   6  12  30   128.80   123.50    0.903
   6  12  32   157.85   154.70    0.853
   6  13   1   106.97   108.32    0.696
   6  13   3    93.94    91.83    0.712
   6  13   5   124.33   124.34    0.712
   6  13   7   124.89   126.15    0.744
   6  13   9   122.17   121.27    0.807
   6  13  11    78.68    78.82    0.918
   6  13  13   130.25   130.24    0.855
   6  13  15    89.48    89.12    0.870
   6  13  17    75.24    75.11    1.013
   6  13  19    73.63    73.92    0.997
   6  13  21    48.88    48.79    0.997
   6  13  23    66.60    65.85    1.361
   6  13  25    37.14    38.75    0.837
   6  13  27    57.91    57.13    0.837
   6  13  29    22.61    23.82    3.729
   6  13  31    30.04    29.84    2.859
   6  14   0   122.19   126.27    0.712
   6  14   2    23.92    24.34    1.392
   6  14   4   367.40   363.71    0.937
   6  14   8    97.52    97.69    0.823
   6  14  10    29.19    29.86    1.376
   6  14  12   310.39   309.01    1.126
   6  14  16    81.35    79.81    0.981
   6  14  20   217.21   219.45    0.887
   6  14  24    59.63    58.47    0.918
   6  14  28   148.07   147.78    0.970
   6  14  30    21.37     6.56    3.812
   6  15   1    99.30    98.96    0.791
   6  15   3   129.18   128.53    0.744
   6  15   5   105.35   105.52    0.807
   6  15   7   115.23   114.59    0.807
   6  15   9   118.78   119.17    0.823
   6  15  11    98.61   100.83    0.934
   6  15  13    88.44    89.12    0.870
   6  15  15    50.05    48.37    1.155
   6  15  17    58.29    58.67    1.187
   6  15  17    58.97    58.67    1.060
   6  15  19    44.39    43.73    1.519
   6  15  21    44.13    42.16    1.566
   6  15  23    50.38    49.62    0.949
   6  15  25    39.35    40.21    1.136
   6  15  27    46.34    44.25    0.837
   6  15  29    48.59    48.72    1.823
   6  15  29    47.58    48.72    1.756
   6  15  31    34.47    33.20    2.491
   6  16   0    28.20    28.16    1.329
   6  16   2   121.25   123.42    0.807
   6  16   4   439.65   446.01    1.034
   6  16   6    79.29    82.34    0.934
   6  16   8    13.45     3.32    2.326
   6  16  10    88.86    90.19    0.981
   6  16  12   351.22   353.60    1.048
   6  16  14    78.88    79.81    0.997
   6  16  18    87.46    89.50    1.060
   6  16  20   263.01   262.03    1.094
   6  16  22    66.17    62.81    1.456
   6  16  26    27.12    29.29    0.976
   6  16  28   172.34   170.08    0.904
   6  16  30    25.12    25.74    3.328
   6  17   1    95.43    95.93    0.870
   6  17   3   101.89   103.22    0.870
   6  17   5    51.31    52.18    1.123
   6  17   7   114.73   115.32    0.886
   6  17   9    86.64    87.21    0.949
   6  17  11   101.34   100.64    0.886
   6  17  13    76.18    75.11    0.997
   6  17  15    59.08    58.67    1.060
   6  17  17    74.59    72.97    1.108
   6  17  19    59.86    57.32    1.266
   6  17  21    62.45    61.06    1.503
   6  17  23    40.93    40.60    1.215
   6  17  25    44.73    43.55    0.817
   6  17  27    28.75    27.99    0.953
   6  17  29    40.91    41.03    2.157
   6  18   0    73.34    76.16    0.949
   6  18   2    21.97    18.78    1.645
   6  18   4   284.73   289.48    1.158
   6  18   8    62.47    62.54    0.949
   6  18  10    14.10    11.57    2.626
   6  18  12   250.10   249.64    1.173
   6  18  14    17.62     6.99    2.294
   6  18  16    88.13    89.50    1.076
   6  18  20   177.59   176.20    0.950
   6  18  24    57.43    55.21    0.777
   6  18  28   142.49   137.60    0.903
   6  19   1   110.80   112.61    0.775
   6  19   3    90.59    91.24    0.949
   6  19   5    66.17    67.47    0.981
   6  19   7    71.18    71.16    0.981
   6  19   9    73.23    74.65    1.013
   6  19  11    62.33    60.90    1.108
   6  19  13    73.93    73.92    1.013
   6  19  15    43.61    43.73    1.535
   6  19  17    55.66    57.32    1.329
   6  19  19    75.09    73.52    1.329
   6  19  21    56.56    55.75    1.036
   6  19  23    46.78    45.09    1.056
   6  19  25    19.10    17.85    1.221
   6  19  27    38.64    38.83    0.769
   6  20   0   318.52   322.85    1.063
   6  20   2   277.63   278.27    1.062
   6  20   4    12.58     4.02    1.538
   6  20   6   275.76   279.05    1.110
   6  20   8   337.06   340.85    1.127
   6  20  10   233.62   234.75    0.840
   6  20  12    29.72    28.01    1.661
   6  20  14   217.39   219.45    0.887
   6  20  16   259.74   262.03    1.125
   6  20  18   176.07   176.20    0.966
   6  20  22   148.90   149.48    0.817
   6  20  24   186.28   184.64    0.837
   6  20  26   130.48   129.66    0.602
   6  20  26   128.65   129.66    0.602
   6  21   1    97.06    97.47    0.918
   6  21   3    85.75    89.33    0.981
   6  21   5    63.97    64.93    1.108
   6  21   7    49.92    53.16    1.282
   6  21   9    80.65    79.74    1.060
   6  21   9    78.43    79.74    0.997
   6  21  11    55.83    55.19    1.234
   6  21  13    49.09    48.79    1.535
   6  21  15    43.02    42.16    1.598
   6  21  17    62.51    61.06    1.487
   6  21  19    54.79    55.75    0.976
   6  21  21    36.26    35.29    1.295
   6  21  23    49.63    51.38    1.940
   6  21  25    21.75    22.65    0.970
   6  21  25    22.50    22.65    0.970
   6  21  27    28.98    28.76    0.836
   6  22   0    61.40    61.14    1.155
   6  22   2    14.40     8.20    2.658
   6  22   4   225.27   228.01    0.871
   6  22   8    51.46    52.12    1.171
   6  22  12   201.04   201.29    0.950
   6  22  16    61.61    62.81    1.566
   6  22  20   149.85   149.48    0.777
   6  22  24    44.29    43.04    0.702
   6  22  24    43.71    43.04    0.719
   6  23   1    53.44    56.62    1.171
   6  23   3    53.75    55.97    1.171
   6  23   5    46.62    47.95    1.250
   6  23   7    83.15    82.80    1.076
   6  23   9    49.95    49.27    1.503
   6  23  11    65.90    67.93    1.250
   6  23  13    63.30    65.85    1.424
   6  23  15    50.35    49.62    1.867
   6  23  17    39.76    40.60    1.235
   6  23  19    46.11    45.09    1.116
   6  23  21    52.49    51.38    1.823
   6  23  23    21.74    21.71    0.920
   6  23  23    20.87    21.71    0.886
   6  23  25    32.99    34.07    0.803
   6  24   2    77.47    77.72    1.108
   6  24   4   271.97   271.74    1.189
   6  24   6    64.44    66.25    1.361
   6  24   8    20.67    17.22    3.322
   6  24  10    59.54    60.27    1.377
   6  24  12   243.13   243.97    0.887
   6  24  14    58.30    58.47    1.725
   6  24  18    55.23    55.21    0.996
   6  24  20   183.08   184.64    0.887
   6  25   1    47.97    46.30    1.614
   6  25   3    65.11    65.80    1.377
   6  25   5    62.21    61.30    1.266
   6  25   7    57.31    58.19    1.424
   6  25   9    63.13    66.52    1.424
   6  25  11    54.46    56.75    1.740
   6  25  13    39.36    38.75    1.136
   6  25  15    39.44    40.21    1.136
   6  25  17    45.78    43.55    1.136
   6  25  23    35.80    34.07    0.736
   6  26   0    54.72    56.19    1.424
   6  26   4   178.19   177.84    0.903
   6  26   8    51.48    52.03    1.804
   6  26  12   158.68   159.78    0.837
   6  26  16    31.49    29.29    1.514
   6  27   1    45.37    45.36    1.851
   6  27   3    36.19    36.04    2.326
   6  27   5    65.75    66.37    1.535
   6  27   7    41.79    44.94    2.231
   6  27   9    43.15    43.84    1.136
   6  27  11    31.49    32.26    1.315
   6  27  13    57.58    57.13    0.996
   6  27  15    45.68    44.25    1.275
   6  27  17    25.10    27.99    3.461
   6  28   0   225.62   228.07    1.057
   6  28   2   175.84   178.89    0.857
   6  28   4    21.19    24.46    1.813
   6  28   6   161.51   164.99    0.837
   6  28   8   206.18   207.55    1.037
   6  28  10   159.10   165.16    0.887
   6  28  10   144.88   165.16    0.817
   6  28  14   136.23   147.78    0.987
   6  28  16   171.13   170.08    0.904
   6  29   1    43.94    44.87    1.056
   6  29   3    50.93    52.85    1.036
   6  29   5    45.78    46.53    1.136
   6  29   7    38.64    36.81    1.195
   6  29   9    30.73    29.63    1.454
   6  29  11    29.01    35.00    3.043
   6  29  13    21.08    23.82    4.063
   6  30   4   146.41   143.62    0.777
   6  30   8    35.47    36.43    2.575
   6  30  12   108.06   123.50    1.121
   6  31   5    42.47    44.11    2.324
   6  31   7    36.81    36.96    2.391
   7  -6  -3   158.37   158.98    0.634
   7  -6  -1    95.63    91.97    0.649
   7  -6   1    95.29    91.97    0.649
   7  -6   3   159.66   158.98    0.650
   7  -5  -4    73.96    75.62    0.728
   7  -5  -2   120.34   119.44    0.618
   7  -5   2   121.87   119.44    0.618
   7  -5   4    74.19    75.62    0.696
   7  -4  -5    73.67    75.62    0.728
   7  -4  -3    43.24    46.57    0.807
   7  -4  -1    55.56    55.56    0.696
   7  -4   1    55.73    55.56    0.696
   7  -4   3    44.96    46.57    0.728
   7  -4   5    74.02    75.62    0.728
   7  -3  -6   161.10   158.98    0.634
   7  -3  -4    47.43    46.57    0.744
   7  -3  -2   115.05   113.03    0.570
   7  -3   2   114.93   113.03    0.570
   7  -3   4    44.58    46.57    0.760
   7  -3   6   161.90   158.98    0.634
   7  -2  -5   122.07   119.44    0.618
   7  -2  -3   115.16   113.03    0.570
   7  -2  -1   180.90   178.04    0.745
   7  -2   1   180.24   178.04    0.745
   7  -2   3   115.02   113.03    0.586
   7  -2   5   121.04   119.44    0.618
   7  -1  -6    96.10    91.97    0.649
   7  -1  -4    55.00    55.56    0.649
   7  -1  -2   179.85   178.04    0.761
   7  -1   2   181.10   178.04    0.745
   7  -1   4    55.17    55.56    0.680
   7  -1   6    96.59    91.97    0.649
   7   1  -6    93.86    91.97    0.649
   7   1  -4    54.94    55.56    0.696
   7   1  -2   181.71   178.04    0.745
   7   1   2   180.04   178.04    0.745
   7   1   4    56.01    55.56    0.696
   7   1   6    95.98    91.97    0.649
   7   1   8    30.74    30.73    1.107
   7   1  10   170.81   169.90    0.744
   7   1  14   124.77   125.41    0.744
   7   1  16    27.85    28.39    1.376
   7   1  18   109.13   107.78    0.823
   7   1  22    90.07    89.21    0.997
   7   1  24    15.51    14.34    3.354
   7   1  26    64.24    64.59    1.361
   7   1  30    55.85    53.97    0.976
   7   1  32    18.13     0.62    4.766
   7   1  34    44.28    38.37    1.906
   7   2  -5   122.87   119.44    0.618
   7   2  -3   111.54   113.03    0.485
   7   2  -3   110.28   113.03    0.469
   7   2  -1   180.01   178.04    0.745
   7   2   1   179.97   178.04    0.745
   7   2   3   116.65   113.03    0.570
   7   2   5   121.81   119.44    0.618
   7   2   7   188.43   187.52    0.935
   7   2   9   123.28   121.09    0.744
   7   2  11   155.00   155.81    0.792
   7   2  13   129.15   129.32    0.697
   7   2  15   130.75   131.23    0.760
   7   2  17    96.01    95.71    0.807
   7   2  19   103.88   103.49    0.823
   7   2  21   100.32    99.17    0.918
   7   2  23    51.26    50.78    1.187
   7   2  25    61.15    60.81    1.408
   7   2  27    47.85    46.34    0.886
   7   2  29    41.10    40.44    1.136
   7   2  31    32.15    30.45    2.843
   7   2  33    29.84    29.81    2.843
   7   3  -6   157.92   158.98    0.650
   7   3  -4    45.88    46.57    0.760
   7   3  -2   115.33   113.03    0.570
   7   3   2   117.86   113.03    0.570
   7   3   4    45.71    46.57    0.744
   7   3   6   160.50   158.98    0.650
   7   3   8    20.82    22.98    1.424
   7   3  10   140.08   139.85    0.760
   7   3  12    50.58    52.15    0.786
   7   3  12    50.63    52.15    0.669
   7   3  14   123.67   123.66    0.744
   7   3  16    23.87    24.24    1.519
   7   3  18   113.65   113.22    0.886
   7   3  22    93.46    94.13    1.013
   7   3  24    20.08    13.80    2.769
   7   3  26    63.07    64.74    1.392
   7   3  30    51.04    49.79    1.056
   7   3  32    15.77    13.57    1.304
   7   3  34    38.35    37.50    2.224
   7   4  -5    72.73    75.62    0.728
   7   4  -3    45.60    46.57    0.744
   7   4  -1    53.40    55.56    0.696
   7   4   1    53.73    55.56    0.696
   7   4   3    43.05    46.57    0.791
   7   4   5    73.52    75.62    0.744
   7   4   9     9.70     8.09    2.832
   7   4  11    56.80    57.37    0.965
   7   4  13    25.47    28.55    1.345
   7   4  17    26.20    26.30    1.503
   7   4  27    23.14    20.99    3.528
   7   5  -4    72.80    75.62    0.728
   7   5  -2   119.70   119.44    0.618
   7   5   2   120.47   119.44    0.618
   7   5   4    73.81    75.62    0.696
   7   5   6   211.16   211.51    0.935
   7   5   8    13.35    13.07    2.057
   7   5  10   116.53   115.38    0.823
   7   5  12    19.08    18.70    1.566
   7   5  14   115.78   113.85    0.760
   7   5  16    15.22    17.70    1.519
   7   5  18    99.87    98.67    0.870
   7   5  22    84.62    83.68    1.060
   7   5  22    84.26    83.68    0.949
   7   5  24    17.68     7.11    3.180
   7   5  26    56.96    58.28    1.535
   7   5  30    48.41    47.27    1.195
   7   6  -3   160.37   158.98    0.634
   7   6  -1    93.78    91.97    0.681
   7   6   1    95.67    91.97    0.649
   7   6   3   158.91   158.98    0.634
   7   6   5   208.73   211.51    0.935
   7   6   7    86.69    84.74    0.807
   7   6   9   174.62   175.13    0.760
   7   6  11   121.78   120.40    0.855
   7   6  13   126.66   126.15    0.744
   7   6  15   115.77   114.59    0.807
   7   6  17   114.76   115.32    0.886
   7   6  19    71.03    71.16    0.823
   7   6  21    53.67    53.16    1.187
   7   6  23    83.19    82.80    1.076
   7   6  25    59.80    58.19    1.361
   7   6  27    42.01    44.94    2.231
   7   6  29    36.80    36.81    1.375
   7   6  31    39.98    36.96    2.491
   7   6  33    25.62    25.69    0.836
   7   7   2   188.58   187.52    0.919
   7   7   6    83.72    84.74    0.807
   7   7  10   119.93   118.75    0.855
   7   7  14   152.62   152.27    0.760
   7   7  18    92.75    94.54    0.775
   7   7  22    50.15    48.35    1.218
   7   7  26    83.50    83.81    1.298
   7   7  30    45.72    45.11    2.007
   7   7  30    47.91    45.11    1.235
   7   8   1    29.28    30.73    1.139
   7   8   3    19.96    22.98    1.566
   7   8   5    15.03    13.07    1.883
   7   8   9    21.78    21.39    1.724
   7   8  11    25.24    26.90    1.313
   7   8  13    35.21    35.08    1.139
   7   8  15    22.22    22.56    1.724
   7   8  19    15.02    15.52    1.503
   7   8  31     9.51     9.69    1.856
   7   9   2   120.77   121.09    0.760
   7   9   6   171.76   175.13    0.760
   7   9   8    23.59    21.39    1.566
   7   9  10   136.78   135.54    0.712
   7   9  12    30.85    28.18    1.171
   7   9  14    74.37    72.82    0.934
   7   9  16    16.81    14.50    2.215
   7   9  18    88.83    88.75    0.934
   7   9  22    88.66    86.32    1.044
   7   9  24    15.11     8.04    3.813
   7   9  26    41.09    41.45    2.231
   7   9  30    44.51    42.23    1.973
   7   9  30    37.88    42.23    2.458
   7  10   1   170.54   169.90    0.744
   7  10   3   137.31   139.84    0.760
   7  10   5   113.62   115.38    0.807
   7  10   7   118.32   118.75    0.855
   7  10   9   135.68   135.54    0.697
   7  10  11   123.28   121.64    0.760
   7  10  13    91.14    90.24    0.870
   7  10  15    87.55    89.24    0.949
   7  10  17    85.77    84.44    0.870
   7  10  19    87.50    89.32    0.997
   7  10  21    66.73    66.21    0.807
   7  10  23    64.07    64.22    1.440
   7  10  25    35.90    37.83    2.294
   7  10  27    44.34    43.84    1.195
   7  10  29    38.27    37.22    1.375
   7  10  31    43.50    42.30    1.990
   7  10  31    45.25    42.30    1.856
   7  11   2   152.38   155.81    0.792
   7  11   4    53.92    57.37    0.981
   7  11   6   121.32   120.40    0.697
   7  11   8    30.03    26.90    1.139
   7  11  10   120.24   121.64    0.791
   7  11  14    91.11    91.60    0.918
   7  11  16    30.46    27.89    1.329
   7  11  18    73.73    73.81    1.044
   7  11  22    57.94    57.85    0.965
   7  11  26    51.23    50.65    1.056
   7  11  28    10.36    11.06    1.773
   7  11  30    46.32    42.65    1.956
   7  12   3    52.33    52.15    0.807
   7  12   5    18.35    18.70    1.503
   7  12   9    28.36    28.18    1.392
   7  12  13    32.83    34.89    1.392
   7  12  15    12.11     7.90    2.784
   7  12  19    17.60    15.59    2.231
   7  12  25     8.37     9.10    1.833
   7  13   2   126.38   129.32    0.697
   7  13   4    26.80    28.55    1.266
   7  13   6   126.18   126.15    0.744
   7  13   8    33.06    35.08    1.281
   7  13  10    91.05    90.24    0.870
   7  13  12    35.82    34.89    1.297
   7  13  14   101.47   101.54    0.823
   7  13  18    63.48    62.54    1.108
   7  13  22    59.28    59.00    0.823
   7  13  26    44.20    44.89    0.837
   7  13  28    20.75     6.03    4.113
   7  13  30    46.35    46.20    1.890
   7  13  30    50.91    46.20    1.672
   7  14   1   124.90   125.41    0.744
   7  14   3   123.70   123.66    0.744
   7  14   5   115.61   113.85    0.760
   7  14   7   150.80   152.27    0.791
   7  14   9    75.14    72.82    0.886
   7  14  11    92.28    91.60    0.886
   7  14  13   102.25   101.54    0.807
   7  14  15    77.38    75.86    0.949
   7  14  17    57.79    58.51    1.171
   7  14  19    53.43    52.68    1.345
   7  14  21    72.35    71.57    0.775
   7  14  23    29.17    27.08    1.028
   7  14  25    58.06    58.93    0.837
   7  14  27    43.11    41.29    0.837
   7  14  29    43.81    43.98    1.856
   7  15   2   130.64   131.23    0.760
   7  15   6   113.79   114.59    0.823
   7  15   8    22.67    22.56    1.724
   7  15  10    89.55    89.24    0.934
   7  15  12    13.18     7.90    2.500
   7  15  14    76.43    75.86    0.981
   7  15  18    63.65    64.61    1.139
   7  15  22    27.77    29.75    2.848
   7  15  26    57.31    56.64    0.996
   7  15  30    28.61    28.89    3.043
   7  16   1    30.46    28.39    1.281
   7  16   3    24.95    24.24    1.503
   7  16   9    12.20    14.50    3.069
   7  16  11    27.50    27.89    1.503
   7  16  13    13.24    12.77    2.737
   7  16  15    16.63    11.56    2.484
   7  16  17    14.95    13.65    3.053
   7  16  25    14.02     1.68    2.869
   7  16  27     9.87     6.62    2.057
   7  17   2    95.83    95.71    0.870
   7  17   4    24.67    26.30    1.645
   7  17   6   114.83   115.32    0.886
   7  17  10    82.69    84.44    0.886
   7  17  14    58.75    58.51    1.187
   7  17  16    18.30    13.65    2.595
   7  17  18    54.59    55.60    1.503
   7  17  20    17.70    12.86    3.765
   7  17  22    57.27    57.47    0.956
   7  17  24    20.00    21.59    1.016
   7  17  26    30.85    32.03    0.953
   7  18   1   107.29   107.78    0.918
   7  18   3   111.87   113.22    0.886
   7  18   5    98.78    98.68    0.934
   7  18   7    93.74    94.54    0.870
   7  18   9    89.04    88.75    0.886
   7  18  11    73.00    73.80    0.997
   7  18  13    64.09    62.54    1.123
   7  18  15    63.66    64.61    1.171
   7  18  17    53.37    55.60    1.551
   7  18  19    51.46    51.35    1.566
   7  18  21    30.30    31.16    2.879
   7  18  23    58.43    59.07    0.996
   7  18  25    34.23    34.37    0.886
   7  18  25    33.86    34.37    0.896
   7  18  27    43.25    42.45    1.990
   7  18  27    43.07    42.45    1.873
   7  18  29    25.36    26.69    3.311
   7  19   2   103.24   103.49    0.823
   7  19   6    70.82    71.16    0.933
   7  19  10    88.12    89.32    0.981
   7  19  12    15.88    15.59    2.579
   7  19  14    51.37    52.68    1.313
   7  19  18    49.40    51.35    1.614
   7  19  22    42.41    42.67    1.136
   7  19  24    17.83    13.27    0.697
   7  19  26    35.12    35.70    0.752
   7  20   3    12.30     3.81    2.769
   7  20  19    17.63    12.06    4.794
   7  20  25     9.62    10.10    1.806
   7  21   2    98.05    99.17    0.934
   7  21   6    48.76    53.16    1.250
   7  21  10    65.29    66.21    1.108
   7  21  14    71.42    71.57    1.171
   7  21  18    28.51    31.16    3.069
   7  21  22    42.59    42.59    1.275
   7  21  26    28.98    27.90    0.853
   7  22   1    87.22    89.21    1.013
   7  22   3    92.90    94.13    0.997
   7  22   5    80.38    83.68    1.076
   7  22   5    82.92    83.68    0.949
   7  22   7    48.17    48.35    1.250
   7  22   9    88.09    86.32    1.044
   7  22  11    56.09    57.85    1.472
   7  22  13    59.19    59.00    1.297
   7  22  15    23.86    29.75    3.227
   7  22  17    57.26    57.47    0.956
   7  22  19    43.15    42.67    1.156
   7  22  21    41.76    42.59    1.295
   7  22  23    41.29    39.08    2.207
   7  22  25    29.67    30.26    0.853
   7  23   2    48.67    50.78    1.250
   7  23   6    84.01    82.80    1.076
   7  23  10    64.61    64.22    1.408
   7  23  14    25.69    27.08    3.117
   7  23  18    59.37    59.07    0.996
   7  23  22    41.46    39.08    2.191
   7  23  24     6.98     1.96    2.157
   7  24   1    13.05    14.35    4.145
   7  24   3    13.14    13.80    4.224
   7  24  17    20.15    21.59    2.032
   7  24  19    15.62    13.27    2.928
   7  25   2    57.55    60.81    1.598
   7  25   6    57.16    58.19    1.424
   7  25  10    39.49    37.83    2.088
   7  25  14    57.48    58.93    0.976
   7  25  18    32.49    34.37    2.776
   7  26   1    62.81    64.59    1.361
   7  26   3    63.87    64.74    1.377
   7  26   5    58.61    58.28    1.487
   7  26   7    82.61    83.81    1.313
   7  26   9    41.37    41.46    2.199
   7  26  11    50.26    50.64    1.076
   7  26  13    43.78    44.90    1.116
   7  26  15    56.24    56.64    1.076
   7  26  17    34.62    32.03    2.625
   7  27   2    41.87    46.35    2.136
   7  27   4    21.07    20.99    3.939
   7  27   6    38.63    44.94    2.452
   7  27   8    13.08    11.01    2.570
   7  27  10    44.04    43.84    1.056
   7  27  14    43.32    41.29    1.275
   7  28  11    13.37    11.06    2.968
   7  29   2    41.01    40.44    1.156
   7  29   6    37.97    36.81    1.215
   7  29   8    19.67    16.79    2.032
   7  29  10    39.06    37.22    1.355
   7  30   5    47.44    47.27    1.235
   7  30   7    39.89    45.11    2.174
   7  30   7    42.98    45.11    2.140
   7  30   9    34.15    42.23    2.826
   7  30  11    43.47    42.66    2.124
   7  31   6    36.03    36.96    2.441
   7  31   8    20.13     9.69    4.414
   8  -5  -1    68.65    68.71    0.728
   8  -5   1    66.45    68.71    0.744
   8  -4  -2   758.72   761.81    0.864
   8  -4   0   664.83   657.71    0.826
   8  -4   2   756.21   761.81    0.864
   8  -3  -1    12.47    12.83    1.645
   8  -3   1    13.99    12.83    1.471
   8  -2  -4   760.47   761.81    0.864
   8  -2  -2   121.15   123.00    0.586
   8  -2   0    75.36    74.60    0.617
   8  -2   2   120.86   123.00    0.586
   8  -2   4   757.55   761.81    0.831
   8  -1  -5    66.36    68.71    0.744
   8  -1  -3    11.45    12.83    1.883
   8  -1   3    13.98    12.83    1.550
   8  -1   5    66.93    68.71    0.760
   8   0  -4   659.24   657.71    0.826
   8   0  -2    74.22    74.60    0.633
   8   0   0  1513.28  1492.87    0.841
   8   0   2    75.56    74.60    0.617
   8   0   4   661.40   657.71    0.810
   8   0   8  1183.27  1182.84    0.986
   8   0  10    31.48    31.93    1.218
   8   0  12   410.13   406.36    0.906
   8   0  14    40.71    39.75    1.028
   8   0  16   792.33   788.56    1.061
   8   0  18    17.42    16.40    2.199
   8   0  20   240.54   241.15    1.093
   8   0  24   484.71   486.03    1.146
   8   0  28   129.87   129.59    0.817
   8   0  30    18.82    19.33    2.211
   8   0  32   291.70   286.64    1.407
   8   1  -5    67.16    68.71    0.760
   8   1  -3    14.40    12.83    1.440
   8   1   5    67.55    68.71    0.728
   8   1   7    30.31    30.73    1.092
   8   1   9    54.44    56.93    0.918
   8   1  11    22.51    22.46    1.566
   8   1  13    13.79    12.78    1.962
   8   1  15    49.07    49.09    1.028
   8   1  17    15.15    12.51    1.614
   8   1  19    14.19     1.23    2.167
   8   1  21    15.16    16.38    2.658
   8   1  25    24.74    23.68    2.974
   8   1  27    12.95    13.80    1.740
   8   1  29    11.11    12.85    3.267
   8   1  31     9.21    10.95    2.040
   8   1  33    17.90     0.94    4.632
   8   2  -4   754.66   761.81    0.864
   8   2  -2   120.87   123.00    0.618
   8   2   0    73.25    74.60    0.633
   8   2   2   120.97   123.00    0.586
   8   2   4   755.45   761.81    0.864
   8   2   6   176.10   180.23    0.681
   8   2  10   124.03   128.05    0.791
   8   2  12   546.33   546.38    0.910
   8   2  14   137.16   138.84    0.744
   8   2  16    21.58    19.77    1.756
   8   2  18    83.41    85.40    0.949
   8   2  20   362.94   363.24    1.095
   8   2  22    62.53    64.82    1.218
   8   2  22    63.89    64.82    1.013
   8   2  24    28.01    26.45    2.247
   8   2  26    54.21    55.09    1.566
   8   2  28   215.87   216.96    1.057
   8   2  30    28.14    27.32    1.614
   8   2  32    18.52    18.37    4.832
   8   2  34    30.20    27.11    2.742
   8   3  -1    12.68    12.83    1.645
   8   3   5    94.33    96.24    0.696
   8   3   7    23.26    22.98    1.361
   8   3  13    28.27    26.96    1.250
   8   3  15    11.65    11.73    2.705
   8   3  17    24.30    24.78    1.724
   8   3  19    18.93    21.40    1.930
   8   3  21    25.61    23.60    1.709
   8   3  23    13.71     1.43    3.243
   8   4  -2   758.33   761.81    0.864
   8   4   0   655.46   657.71    0.826
   8   4   2   758.80   761.81    0.864
   8   4   4    99.09   102.79    0.697
   8   4   6   672.12   678.87    0.936
   8   4   8   500.12   496.97    0.990
   8   4  10   613.19   618.19    1.058
   8   4  12   143.24   144.21    0.681
   8   4  14   470.06   465.09    0.987
   8   4  16   327.60   325.22    1.063
   8   4  18   373.68   375.06    1.175
   8   4  20   101.26   102.46    0.934
   8   4  22   289.35   289.80    1.110
   8   4  24   220.60   220.07    0.903
   8   4  26   218.82   217.12    0.903
   8   4  28    58.88    57.79    1.036
   8   4  30   176.92   175.00    0.777
   8   4  32   146.16   142.49    0.853
   8   4  32   145.03   142.49    0.836
   8   5  -1    66.33    68.71    0.744
   8   5   1    66.46    68.71    0.744
   8   5   3    90.23    96.24    0.744
   8   5   7    12.65    13.07    2.072
   8   5   9    26.70    27.33    1.376
   8   5  11    42.11    41.83    0.918
   8   5  13    19.68    19.53    1.519
   8   5  15    28.10    26.52    1.376
   8   5  17    12.79    15.64    2.974
   8   5  27    11.79    10.69    1.756
   8   5  31     7.39     1.74    2.241
   8   6   2   174.96   180.23    0.650
   8   6   4   676.22   678.87    0.936
   8   6   6   171.23   175.81    0.729
   8   6  10   113.09   115.87    0.855
   8   6  12   517.21   515.11    0.941
   8   6  14    96.86    97.69    0.823
   8   6  18    60.87    62.54    0.823
   8   6  20   341.73   340.85    1.111
   8   6  22    50.21    52.12    1.282
   8   6  26    50.89    52.03    1.756
   8   6  28   206.72   207.55    0.997
   8   6  30    36.55    36.43    2.458
   8   6  30    39.70    36.43    1.395
   8   6  32    23.20    20.87    0.853
   8   7   1    30.43    30.73    1.092
   8   7   3    21.31    22.98    1.471
   8   7   5    10.82    13.07    2.658
   8   7   9    21.17    21.39    1.614
   8   7  11    26.74    26.90    1.266
   8   7  13    34.71    35.08    1.202
   8   7  15    23.05    22.56    1.551
   8   7  19    17.94    15.52    1.345
   8   7  25    14.34     4.68    4.525
   8   7  27    13.76    11.01    2.431
   8   7  29    16.55    16.79    2.371
   8   7  31    16.31     9.69    5.351
   8   8   0  1160.74  1182.84    0.987
   8   8   4   493.44   496.97    0.991
   8   8   8   987.99  1004.53    1.111
   8   8  12   368.24   364.02    1.000
   8   8  16   691.00   693.86    1.137
   8   8  20   228.07   227.27    0.840
   8   8  24   442.97   441.71    1.065
   8   8  28   127.89   127.87    0.817
   8   8  32   277.21   268.65    1.022
   8   9   1    53.70    56.92    0.933
   8   9   3    15.13    13.68    1.914
   8   9   5    25.91    27.33    1.376
   8   9   7    20.13    21.39    1.709
   8   9  13    10.35     7.64    2.958
   8   9  15    18.94    19.85    2.025
   8   9  19    30.29    31.16    1.076
   8   9  21    26.25    26.57    1.187
   8  10   0    33.86    31.93    1.139
   8  10   2   122.62   128.05    0.807
   8  10   4   615.02   618.19    1.058
   8  10   6   114.24   115.87    0.696
   8  10  10   114.15   114.72    0.760
   8  10  12   426.45   424.64    1.049
   8  10  14    96.21    97.10    0.918
   8  10  16    23.34    24.40    1.582
   8  10  18    85.79    85.38    0.949
   8  10  20   279.06   279.34    1.078
   8  10  22    61.62    60.63    1.345
   8  10  26    39.53    40.12    0.857
   8  10  28   201.11   197.91    0.837
   8  10  30    32.33    29.02    2.759
   8  11   1    21.79    22.46    1.709
   8  11   5    40.05    41.83    0.997
   8  11   7    28.06    26.90    1.250
   8  11  17    26.51    21.99    1.566
   8  11  19    30.00    27.50    1.630
   8  11  23    19.48    16.39    3.227
   8  11  25    19.25    19.75    4.367
   8  12   0   406.36   406.36    0.907
   8  12   2   529.70   546.38    0.910
   8  12   4   140.19   144.21    0.697
   8  12   6   510.10   515.11    0.941
   8  12   8   365.95   364.02    0.985
   8  12  10   427.35   424.64    1.033
   8  12  12    89.59    91.61    0.918
   8  12  14   378.51   379.62    1.159
   8  12  16   261.57   261.38    1.109
   8  12  18   302.90   302.89    1.189
   8  12  20    61.86    63.09    0.870
   8  12  22   245.97   243.90    1.236
   8  12  24   181.00   178.08    0.823
   8  12  26   195.52   195.64    0.937
   8  12  28    50.91    48.69    1.215
   8  12  30   147.26   144.22    0.602
   8  12  30   145.62   144.22    0.602
   8  13   1    15.02    12.78    1.851
   8  13   3    26.64    26.96    1.313
   8  13   5    18.05    19.53    1.804
   8  13   7    36.72    35.08    1.139
   8  13  11    12.50     8.75    2.753
   8  13  15    28.07    27.11    1.456
   8  13  17    18.72    21.36    2.278
   8  13  21     8.98     6.95    2.436
   8  13  27    18.00    10.40    1.992
   8  14   0    40.31    39.75    1.044
   8  14   2   136.64   138.84    0.744
   8  14   4   468.64   465.09    1.003
   8  14   6    95.59    97.69    0.823
   8  14  10    92.98    97.10    0.918
   8  14  12   376.37   379.62    1.000
   8  14  14    56.17    55.08    1.013
   8  14  18    58.98    58.90    1.123
   8  14  20   252.87   255.38    0.935
   8  14  22    47.87    46.64    0.902
   8  14  24    11.93     4.11    2.670
   8  14  26    32.57    32.46    0.976
   8  14  28   170.33   170.99    0.853
   8  14  30    39.77    35.86    2.191
   8  15   1    46.40    49.08    1.044
   8  15   3    14.69    11.73    2.136
   8  15   5    27.88    26.52    1.392
   8  15   7    25.31    22.56    1.551
   8  15   9    21.16    19.85    1.819
   8  15  11    15.58     8.77    2.057
   8  15  13    25.14    27.11    1.709
   8  15  17    20.17    16.83    2.183
   8  15  23    13.19    10.12    2.411
   8  15  25     7.03     3.95    2.072
   8  16   0   774.84   788.55    1.061
   8  16   2    14.07    19.77    2.595
   8  16   4   330.42   325.22    1.095
   8  16   8   685.60   693.86    1.137
   8  16  10    24.73    24.40    1.503
   8  16  12   263.23   261.38    1.094
   8  16  16   490.05   490.40    1.114
   8  16  20   180.09   177.74    0.887
   8  16  24   350.71   346.05    1.379
   8  16  28   121.71   118.08    0.953
   8  16  28   119.53   118.08    0.602
   8  17   3    25.54    24.78    1.582
   8  17   5    18.97    15.64    2.041
   8  17  11    24.90    21.99    1.661
   8  17  13    17.55    21.36    2.452
   8  17  15    15.70    16.82    2.753
   8  17  19    14.30    13.09    4.398
   8  17  21    16.27    16.04    1.376
   8  18   0    20.18    16.40    1.867
   8  18   2    80.94    85.40    0.997
   8  18   4   367.20   375.06    1.032
   8  18   6    59.85    62.54    0.981
   8  18  10    84.79    85.38    0.949
   8  18  12   303.49   302.89    1.173
   8  18  14    57.56    58.90    1.171
   8  18  16    13.49     1.03    4.145
   8  18  18    65.65    65.00    1.297
   8  18  20   214.17   211.99    0.950
   8  18  22    48.05    47.27    0.996
   8  18  26    24.88    23.63    0.987
   8  18  28   156.79   151.33    0.853
   8  19   3    19.90    21.41    1.914
   8  19   9    29.99    31.16    1.630
   8  19  11    28.05    27.49    1.835
   8  19  23    11.06    13.55    3.526
   8  20   0   235.36   241.15    1.109
   8  20   2   354.95   363.24    1.111
   8  20   4    98.56   102.46    0.934
   8  20   6   336.95   340.85    1.127
   8  20   8   226.55   227.27    0.871
   8  20  10   277.44   279.34    1.110
   8  20  12    63.49    63.09    1.187
   8  20  14   253.50   255.38    0.935
   8  20  16   178.42   177.74    0.887
   8  20  18   212.72   211.99    0.950
   8  20  20    45.84    45.12    1.195
   8  20  22   181.41   180.32    0.837
   8  20  24   130.74   128.32    0.686
   8  20  26   157.30   153.29    0.736
   8  21   1    15.92    16.38    2.721
   8  21   3    23.68    23.60    1.898
   8  21   9    28.34    26.57    1.709
   8  21  17    17.16    16.04    4.730
   8  22   2    63.96    64.82    1.139
   8  22   2    63.66    64.82    1.076
   8  22   4   288.49   289.80    1.110
   8  22   6    51.93    52.12    1.234
   8  22  10    58.03    60.63    1.424
   8  22  12   245.92   243.90    1.125
   8  22  14    48.23    46.64    1.677
   8  22  18    47.24    47.27    1.722
   8  22  20   182.63   180.32    0.837
   8  22  22    37.90    37.57    2.508
   8  22  24     7.74     6.76    1.823
   8  22  26    30.37    22.79    2.726
   8  23  11    22.36    16.39    2.879
   8  23  17    10.32     7.86    3.367
   8  24   0   485.55   486.03    1.194
   8  24   2    23.45    26.45    2.658
   8  24   4   218.90   220.07    0.935
   8  24   8   440.04   441.71    1.065
   8  24  12   178.47   178.08    0.998
   8  24  16   345.73   346.05    1.399
   8  24  20   127.52   128.32    0.987
   8  24  24   253.62   254.12    1.055
   8  25   1    26.02    23.68    2.326
   8  25  11    16.94    19.75    4.968
   8  26   2    54.43    55.09    1.598
   8  26   4   219.73   217.12    0.903
   8  26   6    53.51    52.03    1.693
   8  26  10    42.49    40.12    1.056
   8  26  12   192.00   195.64    0.837
   8  26  14    32.46    32.46    1.375
   8  26  18    24.93    23.63    3.545
   8  26  22    23.89    22.79    0.869
   8  27   1    16.30    13.80    4.952
   8  27   5    18.10    10.69    4.699
   8  28   0   127.17   129.59    0.837
   8  28   2   214.52   216.96    0.898
   8  28   4    56.70    57.79    1.076
   8  28   6   205.16   207.55    1.037
   8  28   8   129.42   127.87    0.777
   8  28  10   198.29   197.91    0.837
   8  28  12    47.03    48.69    1.275
   8  28  14   157.59   170.99    0.904
   8  30   4   175.44   175.00    0.817
   8  30   6    32.52    36.43    2.776
   8  30  10    33.92    29.02    2.625
   9  -3  -2   180.22   177.57    0.634
   9  -3   2   179.95   177.57    0.903
   9  -2  -3   180.35   177.57    0.903
   9  -2  -1   157.32   154.42    0.618
   9  -2   1   157.03   154.42    0.618
   9  -2   3   179.47   177.57    0.650
   9  -1  -2   156.53   154.42    0.618
   9  -1   2   157.36   154.42    0.618
   9   1  -2   156.05   154.42    0.618
   9   1   2   155.76   154.42    0.618
   9   1   4    80.81    82.20    0.744
   9   1   6   179.52   177.83    0.681
   9   1   8    56.24    56.92    0.933
   9   1  10   131.89   132.80    0.807
   9   1  12    20.13    21.22    1.503
   9   1  14   107.26   107.30    0.791
   9   1  16    19.11    12.55    1.740
   9   1  18    88.49    88.72    0.854
   9   1  20    13.34    12.88    2.911
   9   1  22    82.12    81.80    0.981
   9   1  24    11.06    12.97    2.421
   9   1  26    48.83    50.55    1.725
   9   1  28    14.86    15.76    2.550
   9   1  30    49.91    50.25    1.156
   9   2  -3   179.97   177.57    0.903
   9   2  -1   156.80   154.42    0.618
   9   2   1   155.14   154.42    0.634
   9   2   3   179.56   177.57    0.903
   9   2   5   154.81   152.84    0.681
   9   2   7   121.91   121.09    0.744
   9   2   9   174.27   174.36    0.760
   9   2  11   143.15   141.41    0.649
   9   2  13   105.35   104.82    0.791
   9   2  15    86.85    85.45    0.854
   9   2  17    96.33    93.66    0.918
   9   2  19    77.45    76.56    0.918
   9   2  21    58.80    58.51    1.155
   9   2  23    71.53    70.85    1.171
   9   2  25    47.12    45.77    0.854
   9   2  27    50.49    47.71    1.914
   9   2  29    49.23    47.43    1.116
   9   2  31    45.00    45.43    2.241
   9   2  33    27.69    26.51    3.060
   9   3  -2   180.06   177.57    0.903
   9   3   2   179.30   177.57    0.634
   9   3   4    41.66    43.75    0.918
   9   3   6   157.90   156.91    0.697
   9   3   8    13.43    13.68    2.168
   9   3  10   116.28   114.45    0.855
   9   3  12    28.83    29.48    1.202
   9   3  14   129.40   127.36    0.760
   9   3  16    23.62    22.50    1.171
   9   3  18    95.24    92.72    0.744
   9   3  22    48.98    49.63    1.234
   9   3  26    71.89    73.45    1.377
   9   3  30    40.97    40.89    1.355
   9   3  32     8.20     8.80    1.956
   9   4   1    81.12    82.21    0.744
   9   4   3    41.33    43.75    0.965
   9   4  11    28.69    28.94    1.202
   9   4  13    19.15    18.47    1.724
   9   4  15    18.96    17.21    1.898
   9   4  17    12.09    13.81    3.101
   9   4  19    27.08    27.68    1.535
   9   4  21    17.71    20.38    2.468
   9   4  23    13.01    11.58    4.003
   9   4  27     7.76     9.20    2.389
   9   5   2   154.26   152.84    0.681
   9   5   6   156.09   157.74    0.744
   9   5   8    27.77    27.33    1.250
   9   5  10   105.42   103.69    0.870
   9   5  12    19.02    15.86    1.598
   9   5  14   127.42   127.01    0.807
   9   5  16     8.07     6.02    2.310
   9   5  18    91.98    90.68    0.760
   9   5  20    16.92    18.02    2.389
   9   5  22    58.70    56.30    1.123
   9   5  24    28.41    22.66    2.452
   9   5  26    71.65    71.04    1.440
   9   5  28    14.82    12.10    2.450
   9   5  30    43.65    43.28    2.124
   9   5  30    46.58    43.28    1.295
   9   6   1   174.04   177.83    0.697
   9   6   3   155.85   156.90    0.697
   9   6   5   157.01   157.74    0.744
   9   6   7   173.60   175.13    0.760
   9   6   9    67.89    63.92    0.918
   9   6  11    78.42    76.11    0.791
   9   6  13   123.25   121.27    0.791
   9   6  15   120.70   119.17    0.823
   9   6  17    88.23    87.21    0.854
   9   6  19    73.36    74.65    0.997
   9   6  21    81.46    79.74    1.044
   9   6  21    78.44    79.74    0.949
   9   6  23    49.72    49.27    1.471
   9   6  25    67.40    66.52    1.361
   9   6  27    43.51    43.84    1.195
   9   6  29    28.17    29.63    1.594
   9   6  31    18.04    19.17    4.899
   9   6  33    45.35    43.05    1.906
   9   7   2   121.52   121.09    0.744
   9   7   6   173.02   175.13    0.760
   9   7   8    23.26    21.39    1.566
   9   7  10   136.08   135.54    0.712
   9   7  12    26.93    28.18    1.376
   9   7  14    74.90    72.82    0.918
   9   7  16    11.76    14.50    3.132
   9   7  18    87.70    88.75    0.807
   9   7  22    86.78    86.32    1.044
   9   7  26    43.74    41.46    2.088
   9   7  30    42.15    42.23    2.324
   9   8   1    55.78    56.93    0.918
   9   8   3    10.55    13.68    2.800
   9   8   5    27.83    27.33    1.281
   9   8   7    20.33    21.39    1.804
   9   8  15    18.14    19.85    2.310
   9   8  19    30.38    31.16    0.987
   9   8  21    28.57    26.57    1.424
   9   8  25    24.38    16.59    3.164
   9   9   2   173.06   174.36    0.760
   9   9   6    63.93    63.92    0.965
   9   9  10   141.46   140.29    0.744
   9   9  14   112.29   111.13    0.870
   9   9  18    61.22    62.44    1.060
   9   9  22    80.64    80.43    1.187
   9   9  26    39.72    38.38    0.817
   9   9  30    60.64    60.98    1.605
   9  10   1   131.49   132.80    0.807
   9  10   3   112.68   114.45    0.823
   9  10   5   104.07   103.69    0.902
   9  10   7   135.03   135.54    0.712
   9  10   9   141.17   140.29    0.744
   9  10  11   144.15   142.89    0.791
   9  10  13    97.26    97.11    0.886
   9  10  15    69.72    69.88    0.886
   9  10  17    55.71    56.77    1.060
   9  10  19    78.58    78.44    0.886
   9  10  21    63.86    63.19    0.933
   9  10  23    51.10    48.35    0.886
   9  10  25    33.56    36.54    2.753
   9  10  27    52.90    52.79    1.016
   9  10  29    48.11    47.33    2.040
   9  10  31    43.83    42.61    0.736
   9  11   2   140.23   141.40    0.681
   9  11   4    26.99    28.94    1.218
   9  11   6    75.47    76.12    0.807
   9  11   8    14.43    11.26    2.088
   9  11  10   143.38   142.89    0.791
   9  11  12    20.31    16.14    1.724
   9  11  14    75.55    73.59    0.997
   9  11  16    17.08    15.83    2.168
   9  11  18    78.58    80.13    1.060
   9  11  22    73.51    69.21    1.187
   9  11  26    45.94    47.51    0.896
   9  11  30    44.70    42.53    1.940
   9  11  30    42.47    42.53    1.940
   9  12   1    20.13    21.22    1.503
   9  12   3    29.89    29.48    1.171
   9  12   5    13.73    15.86    2.152
   9  12   7    27.66    28.18    1.313
   9  12  11    14.08    16.14    2.563
   9  12  13    26.84    23.76    1.535
   9  12  15    18.07    16.08    1.993
   9  12  21    17.94    16.12    1.408
   9  12  27    19.14    17.00    2.072
   9  12  29    12.11    11.90    1.555
   9  13   2   104.26   104.82    0.760
   9  13   4    17.92    18.47    1.804
   9  13   6   120.64   121.27    0.791
   9  13  10    97.41    97.11    0.886
   9  13  12    25.62    23.75    1.582
   9  13  14    78.59    77.51    0.918
   9  13  16    12.76     6.72    3.038
   9  13  18    71.44    71.81    1.013
   9  13  20    15.16    17.15    4.050
   9  13  22    66.36    65.26    0.854
   9  13  24    24.61    25.39    1.036
   9  13  26    43.20    43.40    0.857
   9  13  30    38.65    40.42    2.274
   9  14   1   108.28   107.30    0.807
   9  14   3   127.18   127.36    0.791
   9  14   5   126.04   127.01    0.807
   9  14   7    74.87    72.82    0.918
   9  14   9   112.19   111.13    0.870
   9  14  11    72.91    73.59    1.028
   9  14  13    77.20    77.51    0.918
   9  14  15    79.37    81.02    1.013
   9  14  17    99.11    98.33    0.902
   9  14  19    51.77    51.13    1.471
   9  14  21    47.99    47.63    1.551
   9  14  23    67.33    63.71    1.313
   9  14  25    52.55    52.31    0.757
   9  14  27    22.12    27.62    3.963
   9  14  29    33.25    33.04    2.575
   9  14  29    27.12    33.04    3.027
   9  15   2    85.54    85.45    0.854
   9  15   4    19.57    17.21    1.788
   9  15   6   119.71   119.17    0.823
   9  15   8    18.18    19.85    1.993
   9  15  10    70.26    69.89    1.044
   9  15  14    80.86    81.02    0.981
   9  15  16    10.88     7.39    3.433
   9  15  18    74.95    74.48    1.139
   9  15  22    45.80    47.64    0.997
   9  15  26    56.31    56.81    0.817
   9  15  30    36.20    31.69    2.291
   9  16   3    23.17    22.50    1.645
   9  16   7    14.12    14.50    2.500
   9  16  11    15.46    15.83    2.563
   9  16  27    25.02    13.01    2.659
   9  17   2    92.00    93.66    0.918
   9  17   4    14.77    13.81    2.389
   9  17   6    88.08    87.21    0.807
   9  17  10    56.77    56.77    1.092
   9  17  12    14.48    13.08    2.943
   9  17  14    99.09    98.33    0.934
   9  17  16    13.47    14.45    3.971
   9  17  18    50.68    49.39    1.408
   9  17  22    47.54    47.29    1.076
   9  17  26    46.38    45.27    0.769
   9  17  28    18.96     0.40    4.414
   9  18   1    87.92    88.72    0.949
   9  18   3    91.81    92.72    0.823
   9  18   5    90.03    90.68    0.886
   9  18   7    89.74    88.75    0.886
   9  18   9    60.68    62.44    1.108
   9  18  11    80.76    80.13    1.044
   9  18  13    73.01    71.81    1.013
   9  18  15    75.14    74.48    1.171
   9  18  17    50.17    49.39    1.377
   9  18  19    65.37    64.50    1.440
   9  18  21    51.30    50.49    1.036
   9  18  23    47.13    45.65    1.076
   9  18  25    34.45    33.77    0.903
   9  18  27    42.32    42.11    0.719
   9  19   2    76.45    76.55    0.934
   9  19   4    26.33    27.68    1.645
   9  19   6    74.42    74.65    0.997
   9  19   8    29.25    31.16    1.566
   9  19  10    76.57    78.44    1.076
   9  19  12    13.12     6.80    3.196
   9  19  14    47.37    51.13    1.582
   9  19  18    65.73    64.50    1.424
   9  19  22    41.91    42.30    1.136
   9  19  24     9.58     9.73    1.873
   9  19  26    46.49    46.06    0.736
   9  19  26    45.07    46.06    0.719
   9  20   5    19.04    18.02    2.215
   9  20  25     8.03     6.95    1.956
   9  21   2    58.34    58.52    1.123
   9  21   4    21.43    20.38    2.136
   9  21   6    76.35    79.74    1.123
   9  21   6    78.84    79.74    0.997
   9  21   8    25.31    26.57    1.883
   9  21  10    61.49    63.19    1.282
   9  21  12    17.59    16.12    3.670
   9  21  14    49.00    47.63    1.551
   9  21  18    49.23    50.50    1.076
   9  21  22    56.04    54.28    1.722
   9  21  26    33.21    28.02    2.525
   9  22   1    83.01    81.80    0.981
   9  22   3    47.92    49.63    1.282
   9  22   5    56.65    56.30    1.187
   9  22   7    83.48    86.32    1.123
   9  22   9    79.90    80.43    1.203
   9  22  11    69.83    69.21    1.187
   9  22  13    63.86    65.26    1.392
   9  22  15    44.30    47.64    2.089
   9  22  17    47.35    47.29    1.076
   9  22  19    42.35    42.30    1.275
   9  22  21    50.88    54.28    1.906
   9  22  23    23.43    23.22    0.836
   9  22  23    21.78    23.22    0.903
   9  22  25    41.69    41.96    0.736
   9  23   2    70.11    70.85    1.187
   9  23   6    45.81    49.27    1.614
   9  23  10    44.54    48.35    1.661
   9  23  14    63.21    63.71    1.614
   9  23  18    44.69    45.65    1.215
   9  23  20    20.90     6.78    4.247
   9  23  24     6.83     8.32    2.224
   9  24   5    28.22    22.66    2.500
   9  24   7    17.56     8.04    3.401
   9  24  13    24.16    25.39    1.514
   9  24  23     9.92     8.32    1.555
   9  25   2    46.98    45.77    1.535
   9  25   4    20.26    16.30    3.291
   9  25   6    64.41    66.52    1.424
   9  25   8    17.52    16.59    4.414
   9  25  10    36.88    36.54    2.531
   9  25  14    50.65    52.31    1.076
   9  25  18    36.11    33.77    2.659
   9  25  22    41.83    41.96    0.719
   9  26   1    51.75    50.55    1.677
   9  26   3    73.10    73.45    1.377
   9  26   5    74.07    71.04    1.377
   9  26   7    41.58    41.45    2.168
   9  26   9    36.52    38.38    1.195
   9  26  11    46.84    47.51    0.996
   9  26  13    43.47    43.40    1.116
   9  26  15    57.13    56.81    1.096
   9  26  17    46.68    45.27    1.890
   9  27   2    47.90    47.70    1.962
   9  27   4    15.09     9.20    2.132
   9  27   6    40.74    43.84    1.856
   9  27  10    52.40    52.79    1.076
   9  27  12    18.76    17.00    2.211
   9  27  14    28.59    27.62    3.127
   9  27  16    16.26    13.01    5.217
   9  28   1    16.54    15.76    2.351
   9  29   2    48.46    47.43    1.076
   9  29   6    30.65    29.63    1.434
   9  29  10    45.07    47.33    2.140
   9  30   5    39.24    43.28    2.375
   9  30   7    38.65    42.23    2.558
   9  30   9    59.89    60.98    1.622
  10   0   2   256.52   262.98    0.920
  10   0   4   724.59   729.55    0.939
  10   0   6   186.89   191.49    0.729
  10   0   8    32.51    31.93    1.202
  10   0  10    35.90    38.93    0.997
  10   0  12   491.31   486.64    0.940
  10   0  14    87.55    86.93    0.854
  10   0  16     9.88     7.04    2.389
  10   0  18    56.15    56.79    0.981
  10   0  20   327.06   324.31    1.126
  10   0  22    50.90    50.69    1.187
  10   0  26    49.33    48.93    0.886
  10   0  28   199.32   199.05    0.818
  10   0  30    33.49    25.96    2.625
  10   0  30    28.13    25.96    0.996
  10   0  32    22.86    21.93    3.679
  10   1   1   101.80    99.40    0.696
  10   1   3   153.28   150.48    0.697
  10   1   5   191.94   192.26    0.697
  10   1   7   169.74   169.90    0.744
  10   1   9   134.17   132.80    0.807
  10   1  11   128.00   125.80    0.697
  10   1  13   124.87   124.33    0.760
  10   1  15   122.80   121.81    0.823
  10   1  17    75.56    77.23    0.981
  10   1  19    61.26    61.53    1.044
  10   1  21    44.90    46.99    1.345
  10   1  23    67.77    69.00    0.870
  10   1  25    63.51    62.85    1.329
  10   1  27    59.03    60.02    0.956
  10   1  29    35.93    35.10    1.235
  10   1  31    36.40    38.15    2.458
  10   1  33    31.99    31.15    2.659
  10   2   0   255.88   262.98    0.921
  10   2   4   555.17   557.01    0.946
  10   2   6    49.63    50.90    0.981
  10   2   8   125.11   128.05    0.807
  10   2  12   406.05   400.86    0.938
  10   2  14    12.90     5.50    2.262
  10   2  16    82.74    83.69    0.949
  10   2  18    37.43    37.76    1.218
  10   2  20   221.11   231.58    0.804
  10   2  22    20.98    17.83    2.168
  10   2  24    54.82    53.36    1.551
  10   2  28   166.02   167.33    0.738
  10   2  32    51.13    48.63    1.756
  10   3   1   153.80   150.48    0.681
  10   3   3   169.93   169.75    0.697
  10   3   5   165.01   165.39    0.729
  10   3   7   141.23   139.84    0.760
  10   3   9   116.19   114.45    0.823
  10   3  11   108.76   106.83    0.712
  10   3  13   114.36   112.61    0.791
  10   3  15   112.98   112.29    0.870
  10   3  17   103.14   102.04    0.950
  10   3  19    71.14    70.28    0.839
  10   3  21    71.15    70.99    1.108
  10   3  21    68.93    70.99    0.997
  10   3  23    59.02    60.55    1.345
  10   3  25    64.23    64.29    1.361
  10   3  27    39.97    38.74    1.136
  10   3  29    36.60    38.24    1.295
  10   3  31    27.78    28.69    3.211
  10   3  33    37.45    34.88    2.274
  10   4   0   729.32   729.55    0.939
  10   4   2   556.45   557.01    0.946
  10   4   6   481.80   482.46    1.005
  10   4   8   617.05   618.19    1.058
  10   4  10   439.84   438.46    0.907
  10   4  14   311.72   307.36    1.047
  10   4  16   355.12   356.65    1.095
  10   4  18   254.42   253.85    1.046
  10   4  20    29.29    29.37    1.598
  10   4  22   207.45   206.02    0.839
  10   4  24   244.87   246.32    0.967
  10   4  26   169.58   165.18    0.997
  10   4  30   146.24   143.55    0.954
  10   4  32   174.62   170.05    0.803
  10   5   1   191.12   192.26    0.697
  10   5   3   167.38   165.39    0.729
  10   5   5   146.24   145.08    0.744
  10   5   7   115.69   115.38    0.807
  10   5   9   105.54   103.69    0.696
  10   5  11    97.62    95.77    0.760
  10   5  13   107.65   105.81    0.807
  10   5  15    92.85    93.91    0.807
  10   5  17    96.97    97.63    0.760
  10   5  19    87.85    89.70    0.918
  10   5  21    80.80    84.14    0.981
  10   5  23    53.84    55.72    1.503
  10   5  25    51.14    51.17    1.677
  10   5  27    36.78    37.99    1.275
  10   5  29    38.57    38.11    1.295
  10   5  31    27.66    28.29    3.294
  10   5  33    33.44    33.18    2.508
  10   6   0   187.28   191.49    0.729
  10   6   2    51.52    50.91    0.918
  10   6   4   481.50   482.46    1.006
  10   6   8   113.54   115.87    0.696
  10   6  12   374.11   372.05    1.001
  10   6  14    26.78    29.86    1.519
  10   6  16    89.01    90.19    0.870
  10   6  18    12.18    11.57    2.864
  10   6  20   232.32   234.75    0.840
  10   6  24    59.25    60.27    1.408
  10   6  26    26.58     4.31    3.180
  10   6  28   167.22   165.16    0.817
  10   6  32    49.19    46.30    1.823
  10   7   1   171.06   169.90    0.744
  10   7   3   138.49   139.85    0.760
  10   7   5   115.06   115.38    0.807
  10   7   7   120.62   118.75    0.855
  10   7   9   135.84   135.54    0.697
  10   7  11   122.02   121.64    0.791
  10   7  13    91.25    90.24    0.854
  10   7  15    88.09    89.24    0.949
  10   7  17    83.28    84.44    0.760
  10   7  19    88.58    89.32    0.839
  10   7  21    67.11    66.21    1.044
  10   7  23    62.00    64.22    1.472
  10   7  25    36.93    37.83    2.215
  10   7  27    41.83    43.84    1.235
  10   7  29    39.60    37.22    1.355
  10   7  31    42.12    42.30    2.023
  10   7  31    39.65    42.30    2.073
  10   8   0    31.36    31.93    1.218
  10   8   2   123.03   128.05    0.807
  10   8   4   615.17   618.19    1.058
  10   8   6   112.87   115.87    0.696
  10   8  10   112.48   114.72    0.760
  10   8  12   424.49   424.64    1.049
  10   8  14    95.16    97.10    0.918
  10   8  16    27.31    24.40    1.392
  10   8  18    83.65    85.38    0.839
  10   8  20   278.88   279.34    1.110
  10   8  22    62.55    60.63    1.377
  10   8  24    18.29    13.31    3.702
  10   8  26    41.42    40.12    1.156
  10   8  28   200.07   197.91    0.818
  10   8  30    29.14    29.02    3.027
  10   9   1   132.45   132.80    0.807
  10   9   3   114.14   114.45    0.855
  10   9   5   106.33   103.69    0.696
  10   9   7   137.05   135.54    0.697
  10   9   9   140.40   140.29    0.744
  10   9  11   143.36   142.89    0.791
  10   9  13    99.07    97.11    0.870
  10   9  15    71.85    69.89    1.044
  10   9  17    57.23    56.77    1.060
  10   9  19    77.88    78.44    1.076
  10   9  21    63.67    63.19    1.250
  10   9  23    46.31    48.35    1.598
  10   9  25    35.78    36.54    2.500
  10   9  27    54.54    52.79    0.976
  10   9  29    47.95    47.33    2.057
  10   9  31    40.42    42.61    2.207
  10  10   0    37.61    38.93    1.202
  10  10   4   435.66   438.46    0.907
  10  10   8   114.68   114.72    0.760
  10  10  12   290.32   287.90    1.094
  10  10  16   115.52   116.97    0.870
  10  10  20   216.22   216.50    0.808
  10  10  24    69.48    70.75    1.440
  10  10  28   162.30   157.82    0.837
  10  10  32    34.62    32.87    2.425
  10  11   1   126.06   125.80    0.697
  10  11   3   105.39   106.83    0.744
  10  11   5    95.91    95.77    0.760
  10  11   7   124.10   121.64    0.760
  10  11   9   144.69   142.89    0.791
  10  11  11   121.81   121.00    0.855
  10  11  13    88.11    87.57    0.934
  10  11  15    65.80    64.61    0.981
  10  11  17    72.85    71.35    1.044
  10  11  19    59.46    59.33    0.870
  10  11  21    59.95    61.33    1.408
  10  11  23    47.55    46.72    1.725
  10  11  25    44.89    46.46    0.916
  10  11  27    39.12    38.91    1.235
  10  11  29    48.68    49.78    1.890
  10  11  31    36.25    37.75    2.425
  10  12   0   487.55   486.64    0.940
  10  12   2   398.21   400.86    0.938
  10  12   6   373.75   372.05    1.001
  10  12   8   422.18   424.64    1.034
  10  12  10   289.38   287.90    1.094
  10  12  14   274.93   274.15    1.062
  10  12  16   347.45   348.16    1.127
  10  12  18   219.30   220.49    0.808
  10  12  22   188.85   183.92    0.839
  10  12  24   225.21   227.35    0.977
  10  12  26   151.33   150.73    0.738
  10  12  28    21.40    21.58    4.314
  10  12  30   113.24   110.27    1.020
  10  13   1   123.84   124.32    0.791
  10  13   3   114.05   112.61    0.791
  10  13   5   106.06   105.81    0.807
  10  13   7    90.52    90.24    0.854
  10  13   9    97.48    97.11    0.854
  10  13  11    86.72    87.57    0.981
  10  13  13    90.05    89.03    0.886
  10  13  15    65.48    63.59    1.060
  10  13  17    71.99    71.10    1.123
  10  13  17    71.98    71.10    1.013
  10  13  19    71.61    71.34    1.187
  10  13  21    66.69    66.31    1.250
  10  13  23    45.21    43.67    2.041
  10  13  25    37.49    38.30    0.817
  10  13  27    39.87    37.19    2.324
  10  13  27    37.15    37.19    1.534
  10  13  29    37.83    37.57    2.257
  10  13  29    34.94    37.57    2.341
  10  14   0    86.61    86.93    0.870
  10  14   4   307.05   307.36    1.047
  10  14   6    29.34    29.86    1.392
  10  14   8    95.36    97.10    0.918
  10  14  12   277.79   274.15    1.062
  10  14  16    67.38    65.72    1.108
  10  14  16    65.97    65.72    1.044
  10  14  18    29.09    29.15    1.962
  10  14  20   220.15   221.71    0.824
  10  14  22    13.54    12.82    1.630
  10  14  24    57.74    58.99    0.916
  10  14  26    14.56    11.66    1.395
  10  14  28   134.77   133.59    0.703
  10  15   1   121.90   121.81    0.855
  10  15   3   111.94   112.29    0.855
  10  15   5    92.47    93.91    0.918
  10  15   7    89.38    89.24    0.934
  10  15   9    70.35    69.88    1.060
  10  15  11    66.21    64.61    0.981
  10  15  13    63.82    63.59    1.060
  10  15  15    81.63    81.47    1.060
  10  15  15    80.17    81.47    0.981
  10  15  17    73.22    73.64    1.108
  10  15  19    65.06    66.14    1.234
  10  15  21    51.46    50.45    0.886
  10  15  23    54.70    56.47    1.056
  10  15  25    40.74    39.02    0.777
  10  15  27    34.75    34.15    2.525
  10  16   2    83.08    83.69    0.949
  10  16   4   353.72   356.65    1.127
  10  16   6    86.40    90.19    0.981
  10  16   8    24.56    24.40    1.503
  10  16  10   114.63   116.97    0.871
  10  16  12   347.58   348.16    1.127
  10  16  14    64.47    65.72    1.060
  10  16  18    51.09    52.74    1.645
  10  16  20   250.86   253.35    1.252
  10  16  22    44.47    44.15    1.076
  10  16  24    11.72    12.87    1.673
  10  16  26    38.19    37.19    0.853
  10  16  28   168.88   164.57    0.736
  10  17   1    75.55    77.23    1.028
  10  17   3   102.76   102.04    0.934
  10  17   5    95.83    97.63    0.823
  10  17   7    83.56    84.44    0.918
  10  17   9    53.85    56.77    1.171
  10  17  11    71.58    71.35    1.044
  10  17  13    72.28    71.11    1.108
  10  17  13    71.48    71.11    0.981
  10  17  15    73.34    73.64    1.139
  10  17  17    54.26    56.60    1.645
  10  17  19    55.28    53.76    1.551
  10  17  21    43.15    43.31    1.076
  10  17  23    46.52    45.53    1.136
  10  17  25    38.17    38.35    0.886
  10  17  27    38.70    38.38    2.207
  10  17  27    34.70    38.38    2.358
  10  18   0    56.78    56.79    0.981
  10  18   2    37.14    37.76    1.187
  10  18   4   252.96   253.85    1.062
  10  18   8    83.12    85.38    0.981
  10  18  12   218.02   220.49    0.808
  10  18  14    25.17    29.15    2.262
  10  18  16    54.09    52.74    1.598
  10  18  20   190.74   192.02    0.858
  10  18  24    50.46    48.23    0.769
  10  18  24    49.82    48.23    0.896
  10  18  26     8.12     8.05    2.124
  10  18  26     7.76     8.05    2.057
  10  18  28   115.35   114.40    0.987
  10  19   1    60.65    61.53    1.044
  10  19   3    70.11    70.27    1.013
  10  19   5    88.22    89.70    0.949
  10  19   7    87.64    89.32    0.981
  10  19   9    79.26    78.44    1.076
  10  19  11    58.47    59.33    1.139
  10  19  13    72.74    71.34    1.187
  10  19  15    67.48    66.13    1.202
  10  19  17    52.52    53.76    1.630
  10  19  19    28.65    27.49    1.375
  10  19  21    31.06    31.86    1.395
  10  19  23    41.40    41.50    1.395
  10  19  25    46.53    48.46    0.702
  10  19  27    38.74    33.88    2.224
  10  20   0   318.61   324.31    1.126
  10  20   2   228.75   231.58    0.840
  10  20   4    31.38    29.37    1.566
  10  20   6   232.81   234.75    0.840
  10  20   8   277.40   279.34    1.110
  10  20  10   216.43   216.50    0.840
  10  20  14   223.05   221.71    0.824
  10  20  16   254.35   253.35    1.236
  10  20  18   189.85   192.01    0.858
  10  20  22   157.96   152.46    0.837
  10  20  24   176.62   176.85    0.837
  10  20  26   118.60   116.53    0.636
  10  21   1    47.29    46.99    1.345
  10  21   3    71.26    70.99    0.981
  10  21   5    82.17    84.13    0.981
  10  21   7    65.80    66.21    1.108
  10  21   9    62.57    63.19    1.297
  10  21  11    62.82    61.33    1.377
  10  21  13    67.61    66.30    1.266
  10  21  15    53.22    50.45    1.661
  10  21  17    44.07    43.31    1.056
  10  21  19    32.22    31.86    1.355
  10  21  21    34.51    35.26    1.474
  10  21  23    33.05    33.98    0.853
  10  21  25    38.88    38.72    0.719
  10  22   0    51.91    50.69    1.139
  10  22   2    18.60    17.83    2.500
  10  22   4   203.52   206.02    0.871
  10  22   8    58.80    60.63    1.408
  10  22  12   184.58   183.92    0.887
  10  22  14    21.01    12.82    3.750
  10  22  16    43.11    44.15    1.136
  10  22  18    10.68     0.38    3.546
  10  22  20   157.21   152.46    0.837
  10  22  24    39.97    39.04    0.769
  10  23   1    69.19    69.00    1.202
  10  23   3    58.57    60.55    1.361
  10  23   5    56.62    55.72    1.313
  10  23   7    63.96    64.22    1.440
  10  23   9    45.86    48.35    1.645
  10  23  11    47.17    46.72    1.788
  10  23  13    43.12    43.67    2.104
  10  23  15    55.49    56.46    1.056
  10  23  17    45.39    45.53    1.195
  10  23  19    42.19    41.50    1.355
  10  23  21    28.72    33.97    3.093
  10  23  23    38.39    38.45    0.786
  10  24   2    51.65    53.36    1.661
  10  24   4   246.96   246.32    1.125
  10  24   6    58.36    60.27    1.377
  10  24   8    17.53    13.31    3.829
  10  24  10    74.30    70.75    1.377
  10  24  12   223.61   227.35    1.037
  10  24  14    59.62    58.99    0.936
  10  24  16    15.07    12.87    2.510
  10  24  18    48.65    48.23    1.923
  10  24  20   175.67   176.85    0.904
  10  24  22    40.67    39.04    0.769
  10  25   1    62.14    62.85    1.377
  10  25   3    64.04    64.29    1.377
  10  25   5    50.80    51.17    1.630
  10  25   7    34.69    37.83    2.516
  10  25   9    35.39    36.54    2.595
  10  25  11    45.34    46.46    1.136
  10  25  13    38.00    38.30    1.215
  10  25  15    40.40    39.02    1.215
  10  25  17    38.71    38.35    2.391
  10  26   0    47.54    48.93    1.867
  10  26   2    16.58    13.51    4.715
  10  26   4   165.57   165.18    1.013
  10  26   8    41.27    40.12    1.136
  10  26  12   148.64   150.73    0.777
  10  26  14    15.92    11.66    2.729
  10  26  16    36.46    37.19    2.642
  10  27   1    58.91    60.02    0.956
  10  27   3    37.60    38.74    1.235
  10  27   5    36.13    37.99    1.315
  10  27   7    43.22    43.84    1.076
  10  27   9    50.42    52.79    1.076
  10  27  11    41.01    38.91    1.215
  10  27  13    35.07    37.19    2.592
  10  27  15    30.32    34.15    2.893
  10  28   0   196.60   199.05    0.838
  10  28   2   165.53   167.33    0.738
  10  28   4    29.39     3.85    1.395
  10  28   6   163.76   165.16    0.777
  10  28   8   199.81   197.91    0.818
  10  28  10   159.95   157.82    0.837
  10  28  12    17.33    21.58    5.334
  10  28  14   112.73   133.59    1.104
  10  29   1    33.82    35.10    1.315
  10  29   3    37.14    38.24    1.295
  10  29   5    37.79    38.11    1.355
  10  29   7    38.53    37.22    1.474
  10  29   9    46.78    47.33    2.073
  10  29  11    43.84    49.78    2.057
  10  30   4   134.25   143.55    1.020
  10  30   8    29.45    29.02    2.993
  11   1   2   175.46   175.71    0.697
  11   1   4    35.72    34.88    1.076
  11   1   6   124.10   124.59    0.791
  11   1   8    21.67    22.46    1.661
  11   1  10   128.06   125.80    0.697
  11   1  12    50.30    50.21    0.933
  11   1  14   110.21   110.09    0.823
  11   1  16    12.65     6.94    3.006
  11   1  18    85.29    83.74    0.870
  11   1  20    12.98     8.27    3.069
  11   1  22    55.19    53.76    1.187
  11   1  24    20.52    12.83    2.911
  11   1  26    63.08    64.30    0.949
  11   1  30    40.78    42.68    2.341
  11   2   1   175.68   175.70    0.697
  11   2   3   137.45   136.19    0.728
  11   2   5   134.68   135.59    0.744
  11   2   7   155.09   155.81    0.792
  11   2   9   141.30   141.40    0.681
  11   2  11   101.45   100.23    0.744
  11   2  13   125.62   123.52    0.807
  11   2  15    69.73    70.43    0.949
  11   2  17    70.60    68.74    0.918
  11   2  19    75.61    75.42    0.997
  11   2  21    61.72    60.77    1.044
  11   2  23    57.92    55.92    1.408
  11   2  25    44.71    41.20    1.788
  11   2  27    56.70    57.61    0.996
  11   2  29    41.65    42.52    1.275
  11   2  31    34.64    35.99    2.675
  11   2  33    39.76    37.82    2.140
  11   3   2   136.82   136.19    0.744
  11   3   4    18.11    18.62    1.788
  11   3   6   208.73   210.32    0.745
  11   3  10   108.28   106.83    0.744
  11   3  14    85.63    85.66    0.886
  11   3  18    79.11    76.62    0.934
  11   3  22    69.54    68.03    1.139
  11   3  26    49.46    44.16    1.851
  11   3  30    40.61    41.68    2.425
  11   3  32    22.13     5.76    3.712
  11   4   1    36.62    34.88    1.044
  11   4   3    21.31    18.62    1.456
  11   4   7    56.68    57.37    0.981
  11   4   9    29.29    28.94    1.155
  11   4  13    29.77    30.57    1.313
  11   4  15    14.47    10.75    1.440
  11   4  17    14.05    10.87    2.342
  11   4  25    11.66    13.28    1.914
  11   4  27    12.83     7.39    2.789
  11   4  31    16.34    12.01    4.899
  11   5   2   134.09   135.59    0.760
  11   5   6   138.96   138.46    0.807
  11   5   8    41.78    41.83    0.933
  11   5  10    96.76    95.77    0.791
  11   5  12    18.56    15.27    1.693
  11   5  14   123.18   121.98    0.775
  11   5  16    28.73    26.94    1.123
  11   5  18    84.14    83.41    0.949
  11   5  22    59.83    59.33    1.297
  11   5  24    16.62    12.49    3.892
  11   5  26    67.27    65.61    1.566
  11   5  30    43.30    45.07    0.836
  11   6   1   122.63   124.59    0.760
  11   6   3   209.32   210.32    0.761
  11   6   5   139.62   138.46    0.807
  11   6   7   120.98   120.40    0.696
  11   6   9    76.36    76.12    0.807
  11   6  11   105.28   104.16    0.791
  11   6  13    80.38    78.82    0.918
  11   6  15    98.12   100.83    0.855
  11   6  17    98.10   100.64    0.823
  11   6  19    60.21    60.90    1.076
  11   6  21    53.96    55.19    1.282
  11   6  23    68.54    67.93    1.424
  11   6  25    58.26    56.75    1.614
  11   6  27    30.15    32.26    1.375
  11   6  29    35.42    35.00    2.525
  11   6  29    35.07    35.00    1.614
  11   6  31    32.94    31.08    2.525
  11   6  31    33.43    31.08    2.408
  11   7   2   154.14   155.81    0.792
  11   7   4    55.75    57.37    1.028
  11   7   6   121.54   120.40    0.855
  11   7   8    26.29    26.90    1.329
  11   7  10   124.43   121.64    0.760
  11   7  12    12.31    10.96    2.705
  11   7  14    91.92    91.60    0.934
  11   7  16    26.36    27.89    1.044
  11   7  18    72.93    73.80    0.870
  11   7  22    56.96    57.85    1.408
  11   7  26    51.24    50.64    1.056
  11   7  28    15.39    11.06    2.510
  11   7  30    41.77    42.66    2.174
  11   7  32    16.51    12.31    4.983
  11   8   1    23.97    22.46    1.487
  11   8   5    42.54    41.83    0.918
  11   8   7    24.83    26.90    1.392
  11   8   9    14.56    11.26    2.041
  11   8  13    14.04     8.75    2.342
  11   8  15    10.71     8.77    2.974
  11   8  17    21.71    21.99    1.187
  11   8  19    27.89    27.49    1.772
  11   8  25    22.85    19.75    3.718
  11   9   2   142.20   141.41    0.649
  11   9   4    29.28    28.94    1.139
  11   9   6    76.60    76.11    0.807
  11   9   8    10.20    11.26    2.990
  11   9  10   144.30   142.89    0.791
  11   9  12    14.26    16.14    2.389
  11   9  14    73.89    73.59    0.997
  11   9  16    17.92    15.83    2.009
  11   9  18    80.67    80.13    1.044
  11   9  22    68.64    69.21    1.472
  11   9  24    20.10    10.87    3.844
  11   9  26    45.50    47.51    1.235
  11   9  30    46.25    42.53    1.873
  11   9  30    41.64    42.53    1.957
  11  10   1   125.85   125.80    0.697
  11  10   3   106.85   106.83    0.712
  11  10   5    93.71    95.77    0.791
  11  10   7   122.92   121.64    0.791
  11  10   9   143.11   142.89    0.791
  11  10  11   121.73   121.00    0.823
  11  10  13    88.53    87.57    0.949
  11  10  15    63.26    64.61    1.013
  11  10  17    70.34    71.35    1.060
  11  10  19    61.81    59.33    0.870
  11  10  21    60.71    61.33    1.440
  11  10  23    46.22    46.72    0.902
  11  10  25    47.45    46.46    0.817
  11  10  27    40.15    38.91    1.215
  11  10  29    53.22    49.78    1.739
  11  10  31    40.32    37.75    2.207
  11  11   2   100.80   100.23    0.760
  11  11   6   105.84   104.16    0.791
  11  11  10   121.40   121.00    0.855
  11  11  14    65.70    66.04    0.997
  11  11  18    71.96    71.73    0.839
  11  11  22    92.48    92.26    1.092
  11  11  26    26.18    27.46    1.016
  11  11  30    50.88    50.01    1.756
  11  12   1    49.00    50.21    0.997
  11  12   5    17.70    15.27    1.740
  11  12   7    11.41    10.96    3.006
  11  12   9    19.31    16.14    1.724
  11  12  13    25.84    23.50    1.471
  11  12  17    13.90    16.50    2.943
  11  12  19    13.00    14.00    3.955
  11  12  21    11.73    12.28    1.851
  11  13   2   125.08   123.52    0.791
  11  13   4    28.91    30.57    1.392
  11  13   6    80.17    78.82    0.886
  11  13  10    87.23    87.57    0.949
  11  13  12    22.24    23.50    1.645
  11  13  14    97.28    96.19    0.934
  11  13  18    62.61    62.10    1.234
  11  13  22    44.91    43.91    1.914
  11  13  26    52.76    53.12    0.777
  11  13  30    41.28    40.48    2.090
  11  14   1   111.06   110.09    0.823
  11  14   3    87.68    85.66    0.886
  11  14   5   121.81   121.98    0.855
  11  14   7    90.70    91.60    0.918
  11  14   9    74.71    73.59    1.028
  11  14  11    65.36    66.04    0.997
  11  14  13    96.48    96.19    0.934
  11  14  15    83.68    84.48    1.044
  11  14  17    54.51    53.56    1.234
  11  14  19    78.43    77.30    1.266
  11  14  21    56.61    55.66    0.886
  11  14  23    49.29    48.17    0.817
  11  14  25    32.17    34.88    1.454
  11  14  27    52.12    51.99    1.756
  11  14  29    22.49    20.06    3.729
  11  15   2    70.64    70.42    0.949
  11  15   4    13.14    10.75    2.626
  11  15   6   100.46   100.83    0.918
  11  15   8    11.83     8.77    2.563
  11  15  10    63.61    64.61    0.997
  11  15  14    85.38    84.48    1.013
  11  15  18    71.96    73.77    1.377
  11  15  20    11.08    12.76    1.898
  11  15  22    50.52    53.73    1.056
  11  15  24    11.13    11.63    1.434
  11  15  26    52.47    55.72    1.739
  11  15  26    55.09    55.72    0.786
  11  16   1    12.04     6.94    2.848
  11  16   5    27.12    26.94    1.677
  11  16   7    21.65    27.89    1.819
  11  16   9    17.01    15.83    2.152
  11  16  13    11.84     2.64    3.401
  11  16  19    18.01     9.28    3.750
  11  16  27    19.50     3.53    3.996
  11  17   2    68.03    68.74    0.918
  11  17   4    11.15    10.87    2.879
  11  17   6    98.94   100.63    0.870
  11  17   8    18.53    21.99    2.247
  11  17  10    69.57    71.35    1.060
  11  17  12    15.54    16.50    3.053
  11  17  12    20.67    16.50    1.946
  11  17  14    53.53    53.56    1.297
  11  17  18    70.51    71.13    1.329
  11  17  22    42.58    42.68    1.156
  11  17  26    48.92    49.97    0.702
  11  18   1    84.52    83.74    0.918
  11  18   3    75.43    76.62    0.934
  11  18   5    83.97    83.41    0.918
  11  18   7    74.31    73.81    0.997
  11  18   9    79.26    80.13    0.997
  11  18  11    71.11    71.73    1.013
  11  18  13    61.15    62.10    1.234
  11  18  15    72.53    73.77    1.345
  11  18  17    70.65    71.13    1.298
  11  18  19    47.77    45.38    1.993
  11  18  21    52.54    53.30    1.036
  11  18  23    43.53    41.19    0.777
  11  18  25    51.30    50.69    0.769
  11  18  27    30.51    21.70    2.809
  11  19   2    75.00    75.42    0.997
  11  19   6    59.69    60.90    1.171
  11  19   8    25.73    27.50    1.993
  11  19  10    59.82    59.33    1.123
  11  19  14    78.27    77.30    1.298
  11  19  18    48.40    45.38    1.993
  11  19  22    51.38    51.09    1.136
  11  19  26    38.11    35.07    2.274
  11  20   1    12.71     8.27    3.227
  11  20   7    11.73     5.55    3.306
  11  20  13    14.22     8.06    4.082
  11  20  23    11.04    12.50    1.505
  11  21   2    59.69    60.77    1.076
  11  21   4    11.21     6.53    3.607
  11  21   6    57.94    55.19    1.202
  11  21  10    64.06    61.33    1.361
  11  21  14    54.55    55.66    1.661
  11  21  18    53.32    53.30    0.996
  11  21  20    16.45    16.05    2.590
  11  21  22    40.48    42.58    2.191
  11  21  24    24.72    23.59    0.853
  11  22   1    52.42    53.76    1.313
  11  22   3    67.22    68.03    1.202
  11  22   5    59.35    59.33    1.297
  11  22   7    60.29    57.85    1.377
  11  22   9    69.55    69.21    1.171
  11  22  11    90.86    92.26    1.123
  11  22  13    45.26    43.91    1.867
  11  22  15    53.64    53.73    0.996
  11  22  17    41.70    42.68    1.195
  11  22  19    51.69    51.09    1.096
  11  22  21    42.07    42.58    2.124
  11  22  23    33.52    34.96    0.803
  11  23   2    55.98    55.92    1.440
  11  23   4    14.44    13.55    4.382
  11  23   6    68.10    67.93    1.187
  11  23   8    16.54    16.39    3.829
  11  23  10    46.14    46.72    1.804
  11  23  14    47.93    48.17    1.136
  11  23  18    40.05    41.19    1.315
  11  23  22    34.14    34.96    0.769
  11  24   5    18.92    12.49    3.417
  11  24   9    17.48    10.87    4.477
  11  24  13    15.83    10.16    2.411
  11  25   2    39.83    41.21    2.009
  11  25   6    57.45    56.75    1.630
  11  25   8    23.82    19.75    3.591
  11  25  10    48.17    46.46    1.076
  11  25  14    37.71    34.88    1.195
  11  25  18    48.66    50.69    1.923
  11  26   1    63.37    64.30    1.598
  11  26   3    45.80    44.16    2.041
  11  26   5    64.18    65.61    0.916
  11  26   7    50.63    50.65    1.036
  11  26   9    48.15    47.51    0.996
  11  26  11    28.41    27.46    1.574
  11  26  13    54.44    53.12    1.622
  11  26  15    51.87    55.72    1.923
  11  27   2    57.89    57.61    0.996
  11  27   6    32.34    32.26    1.295
  11  27  10    40.08    38.91    1.235
  11  27  14    53.85    51.99    1.722
  11  28   1    17.64    13.83    2.191
  11  28   3    14.09     4.20    2.650
  11  29   2    41.82    42.52    1.275
  11  29   6    35.14    35.00    2.592
  11  29  10    48.00    49.78    1.940
  11  30   5    45.46    45.07    1.957
  11  30   7    37.40    42.65    2.341
  12   0   0   420.44   417.70    0.988
  12   0   2   634.20   636.56    0.996
  12   0   4   120.29   125.03    0.791
  12   0   6   560.37   566.48    1.056
  12   0   8   409.39   406.36    0.907
  12   0  10   490.02   486.64    0.940
  12   0  12   111.72   113.04    0.807
  12   0  14   427.06   426.98    1.065
  12   0  16   310.07   307.70    1.173
  12   0  18   361.04   357.70    1.111
  12   0  20   102.82   101.37    0.981
  12   0  22   276.55   275.24    1.189
  12   0  24   214.00   208.71    0.855
  12   0  26   203.31   202.01    0.982
  12   0  28    61.54    61.88    0.996
  12   0  30   154.74   150.52    0.970
  12   0  32   127.18   124.77    0.953
  12   1   3    50.03    51.45    0.981
  12   1   5    12.82    10.93    2.468
  12   1   9    22.59    21.22    1.329
  12   1  11    50.95    50.21    0.933
  12   1  13    17.15    20.95    2.025
  12   1  15    18.38    13.15    1.962
  12   1  17    22.84    21.76    1.582
  12   1  31    20.00    10.42    3.896
  12   2   0   635.71   636.56    0.996
  12   2   2   534.88   532.20    1.007
  12   2   4    12.99    12.31    2.357
  12   2   6   432.24   428.16    1.051
  12   2   8   546.55   546.38    0.910
  12   2  10   405.53   400.86    0.938
  12   2  14   295.78   291.05    1.062
  12   2  16   379.84   379.82    1.175
  12   2  18   266.01   264.39    1.109
  12   2  22   209.13   207.87    0.887
  12   2  24   253.73   249.63    1.173
  12   2  26   156.11   153.75    0.839
  12   2  28    18.32    14.77    2.311
  12   2  30   137.09   137.10    0.953
  12   2  32   160.56   156.61    0.853
  12   3   1    50.52    51.45    0.997
  12   3   5    46.11    47.38    1.107
  12   3   7    51.33    52.15    0.854
  12   3   9    28.31    29.48    1.250
  12   3  13    23.76    25.10    1.519
  12   3  15    22.90    18.06    1.677
  12   3  31    10.84     9.25    1.304
  12   3  31    10.51     9.25    1.354
  12   4   0   120.27   125.03    0.791
  12   4   2    13.22    12.31    2.342
  12   4   4   688.24   692.28    1.045
  12   4   6    23.57    25.28    1.614
  12   4   8   142.04   144.21    0.681
  12   4  12   576.68   570.94    1.037
  12   4  16    69.01    71.66    0.918
  12   4  18    14.83     9.27    2.452
  12   4  20   375.11   372.86    1.191
  12   4  20   374.07   372.86    1.080
  12   4  24    31.33    31.19    2.373
  12   4  28   243.94   237.81    0.978
  12   4  32    11.95     9.45    1.488
  12   5   1    14.14    10.93    2.025
  12   5   3    45.96    47.38    1.092
  12   5   7    21.14    18.70    1.376
  12   5   9    15.08    15.86    1.978
  12   5  11    14.81    15.27    2.247
  12   5  13    13.17    12.34    1.519
  12   5  15    28.38    27.85    1.218
  12   5  17    14.91    16.94    2.342
  12   5  19    18.39    21.07    2.357
  12   5  21    28.25    28.96    1.898
  12   5  23    14.25     9.45    4.177
  12   5  27    11.85    10.31    3.128
  12   6   0   566.98   566.48    1.056
  12   6   2   431.32   428.16    1.051
  12   6   4    25.78    25.28    1.551
  12   6   6   415.14   411.71    0.907
  12   6   8   517.39   515.11    0.941
  12   6  10   376.18   372.05    1.001
  12   6  14   308.34   309.01    1.110
  12   6  16   349.25   353.60    1.016
  12   6  18   245.86   249.64    1.157
  12   6  20    29.30    28.01    1.645
  12   6  22   201.48   201.29    0.950
  12   6  24   247.67   243.97    1.236
  12   6  26   160.75   159.78    0.777
  12   6  28    14.94    10.33    2.749
  12   6  30   125.62   123.50    1.020
  12   6  32   158.40   154.70    0.770
  12   7   3    51.65    52.15    0.823
  12   7   5    16.81    18.70    1.772
  12   7   9    26.78    28.18    1.376
  12   7  11     9.95    10.96    3.148
  12   7  13    34.62    34.89    1.297
  12   7  15     9.45     7.90    1.867
  12   7  19    13.43    15.59    2.943
  12   7  29    42.37     2.36    1.956
  12   7  31     8.25     5.08    1.839
  12   8   0   403.70   406.36    0.907
  12   8   2   535.61   546.38    0.910
  12   8   4   140.78   144.21    0.697
  12   8   6   514.40   515.11    0.941
  12   8   8   370.53   364.02    0.985
  12   8  10   428.09   424.64    1.033
  12   8  12    90.09    91.61    0.918
  12   8  14   377.93   379.62    1.000
  12   8  16   262.54   261.38    1.062
  12   8  18   299.31   302.89    1.158
  12   8  20    62.38    63.09    1.187
  12   8  22   247.29   243.90    0.951
  12   8  24   181.39   178.08    0.966
  12   8  26   198.24   195.64    0.937
  12   8  28    51.89    48.69    1.136
  12   8  30   149.65   144.22    0.853
  12   8  30   144.27   144.22    0.853
  12   9   1    20.56    21.22    1.519
  12   9   3    30.36    29.48    1.139
  12   9   5    17.14    15.86    1.677
  12   9   7    28.15    28.18    1.281
  12   9  11    18.68    16.14    1.819
  12   9  13    21.73    23.75    1.978
  12   9  15    15.83    16.07    2.278
  12   9  17    13.86    13.08    3.101
  12   9  19    10.97     6.80    1.883
  12   9  21    15.83    16.12    4.113
  12   9  23    17.60     5.20    4.050
  12   9  27    12.82    17.00    3.068
  12   9  31    19.55     1.05    4.314
  12  10   0   484.13   486.64    0.940
  12  10   2   404.32   400.86    0.970
  12  10   6   376.28   372.05    1.001
  12  10   8   425.08   424.64    1.033
  12  10  10   290.75   287.90    1.094
  12  10  14   275.50   274.15    1.062
  12  10  16   349.25   348.16    1.127
  12  10  18   217.98   220.49    1.077
  12  10  22   185.24   183.92    0.887
  12  10  24   225.09   227.35    0.977
  12  10  26   151.08   150.73    0.817
  12  10  28    24.01    21.58    3.863
  12  10  30   112.17   110.27    0.636
  12  11   1    49.78    50.21    0.965
  12  11   5    16.75    15.27    1.835
  12  11   7    11.53    10.96    2.769
  12  11   9    15.76    16.14    2.168
  12  11  13    24.12    23.50    1.630
  12  11  17    20.12    16.50    2.231
  12  11  17    15.99    16.50    2.595
  12  11  19    13.10    14.00    1.962
  12  11  21    17.26    12.28    3.512
  12  12   0   112.27   113.04    0.807
  12  12   4   569.97   570.94    1.038
  12  12   8    89.29    91.61    0.886
  12  12  12   433.00   432.20    1.049
  12  12  16    70.40    71.26    1.123
  12  12  20   298.86   298.90    1.015
  12  12  24    39.43    38.13    0.916
  12  12  28   200.88   198.27    0.854
  12  13   1    23.81    20.95    1.487
  12  13   3    25.54    25.11    1.408
  12  13   5    15.27    12.34    2.167
  12  13   7    32.83    34.89    1.408
  12  13   9    24.47    23.76    1.645
  12  13  11    25.40    23.50    1.503
  12  13  15    14.80    14.11    3.006
  12  13  19    15.50    17.20    1.851
  12  13  27    17.38     4.16    4.766
  12  14   0   426.24   426.98    1.097
  12  14   2   288.58   291.05    1.094
  12  14   6   308.65   309.01    1.158
  12  14   8   377.34   379.62    1.175
  12  14  10   273.25   274.15    1.094
  12  14  14   251.68   250.68    1.189
  12  14  16   263.85   268.10    1.173
  12  14  18   193.68   193.85    0.966
  12  14  20    10.58     9.50    2.009
  12  14  22   163.50   163.65    0.757
  12  14  24   194.19   192.74    0.837
  12  14  26   138.65   139.43    0.686
  12  15   1    13.26    13.15    2.500
  12  15   3    16.83    18.06    2.262
  12  15   5    26.89    27.85    1.582
  12  15   9    13.74    16.08    2.642
  12  15  13    17.29    14.11    2.579
  12  15  17    18.16    21.48    3.449
  12  15  19    22.98    23.58    1.187
  12  15  21    11.94     7.99    1.756
  12  15  23    17.32    14.52    2.132
  12  15  25    17.24    14.70    1.096
  12  16   0   307.42   307.70    1.174
  12  16   2   380.33   379.82    1.000
  12  16   4    72.49    71.66    0.886
  12  16   6   350.12   353.60    1.064
  12  16   8   260.77   261.38    1.094
  12  16  10   347.79   348.16    1.127
  12  16  12    69.56    71.26    1.076
  12  16  14   268.60   268.10    1.141
  12  16  16   195.80   197.71    0.934
  12  16  18   235.62   233.48    0.840
  12  16  20    50.86    50.53    0.965
  12  16  22   195.35   194.72    0.837
  12  16  24   147.70   145.87    0.738
  12  16  26   163.24   157.75    0.836
  12  16  28    38.33    36.11    2.324
  12  17   1    20.43    21.76    1.883
  12  17   5    15.80    16.94    2.436
  12  17   7    15.02     3.49    2.405
  12  17   9    13.33    13.08    3.006
  12  17  11    13.16    16.50    3.354
  12  17  11    15.05    16.50    2.753
  12  17  15    20.01    21.48    3.275
  12  17  21    14.10    14.78    2.450
  12  17  23    14.60    14.39    2.889
  12  17  25    16.94    16.86    1.221
  12  18   0   357.01   357.70    1.111
  12  18   2   259.66   264.39    1.125
  12  18   4    14.89     9.27    2.468
  12  18   6   245.41   249.64    1.173
  12  18   8   300.43   302.89    1.189
  12  18  10   218.68   220.49    0.824
  12  18  14   194.03   193.85    0.950
  12  18  16   237.83   233.48    1.188
  12  18  18   167.37   165.72    1.029
  12  18  22   141.41   140.68    0.777
  12  18  24   162.88   162.23    0.786
  12  18  26   119.57   117.70    0.970
  12  19   5    17.40    21.07    2.531
  12  19   7    18.25    15.59    2.452
  12  19   7    16.86    15.59    2.278
  12  19  13    17.63    17.20    3.734
  12  19  15    22.51    23.58    2.990
  12  19  23     8.50     8.23    2.007
  12  19  25     7.91     5.60    1.940
  12  20   0    98.07   101.37    0.997
  12  20   4   373.27   372.86    1.191
  12  20   4   368.54   372.86    1.064
  12  20   6    28.95    28.01    1.709
  12  20   8    62.69    63.09    1.171
  12  20  10    13.59     4.13    4.224
  12  20  12   298.84   298.90    1.110
  12  20  14    19.30     9.49    3.560
  12  20  16    48.70    50.53    1.930
  12  20  18    11.19    10.40    2.948
  12  20  20   239.55   234.87    0.998
  12  20  24    27.28    26.56    0.819
  12  20  26    17.43    10.31    4.699
  12  20  26    17.43    10.31    4.699
  12  21   1    15.72    12.74    2.832
  12  21   5    25.89    28.96    2.120
  12  21   9    17.12    16.12    3.686
  12  21  17    14.58    14.78    2.351
  12  21  25     7.01     3.84    2.073
  12  22   0   272.60   275.24    1.205
  12  22   2   207.34   207.87    0.903
  12  22   6   201.10   201.29    0.950
  12  22   8   246.22   243.90    1.125
  12  22  10   183.37   183.92    0.887
  12  22  14   160.44   163.65    0.758
  12  22  16   196.25   194.72    0.837
  12  22  18   143.94   140.68    0.777
  12  22  22   121.04   118.00    0.602
  12  22  22   117.58   118.00    0.602
  12  22  24   138.11   140.21    0.636
  12  23  17    17.35    14.40    2.371
  12  24   0   208.48   208.71    0.855
  12  24   2   247.98   249.63    1.189
  12  24   4    27.68    31.19    2.626
  12  24   6   244.65   243.97    0.887
  12  24   8   178.35   178.08    0.998
  12  24  10   223.66   227.35    1.057
  12  24  12    37.77    38.13    1.295
  12  24  14   195.65   192.74    0.858
  12  24  16   148.43   145.87    0.817
  12  24  18   161.36   162.23    0.904
  12  24  22   140.28   140.21    0.602
  12  26   0   200.24   202.01    0.858
  12  26   2   152.70   153.75    0.757
  12  26   6   158.00   159.78    0.817
  12  26   8   193.91   195.64    0.838
  12  26  10   150.75   150.73    0.817
  12  26  14   137.07   139.43    0.987
  12  26  16   157.66   157.75    0.954
  12  27   5    14.03    10.31    2.530
  12  27   9    15.49    17.00    2.590
  12  27  11    13.88     1.02    3.367
  12  28   0    61.67    61.88    0.936
  12  28   2    14.21    14.77    2.610
  12  28   4   240.21   237.81    0.998
  12  28   8    48.85    48.69    1.275
  12  28  10    27.86    21.58    3.294
  12  28  12   197.13   198.27    0.887
  12  29   5    19.09     9.67    4.648
  12  29   9    23.56    11.90    3.662
  12  30   6   115.25   123.50    1.054
  13   1   2   100.18    98.05    0.823
  13   1   6   111.17   108.32    0.680
  13   1   8    10.17    12.78    2.832
  13   1  10   125.33   124.32    0.744
  13   1  12    20.77    20.95    1.693
  13   1  14    98.33    97.11    0.886
  13   1  18    91.26    90.85    0.949
  13   1  22    98.16    96.97    1.108
  13   1  26    44.45    46.66    1.116
  13   1  30    48.69    50.37    1.923
  13   2   1    99.03    98.05    0.823
  13   2   3   150.37   150.71    0.792
  13   2   5    78.41    78.25    0.934
  13   2   7   131.15   129.32    0.697
  13   2   9   106.14   104.82    0.760
  13   2  11   124.42   123.52    0.791
  13   2  13   106.32   105.33    0.855
  13   2  15    89.74    89.38    0.870
  13   2  17   106.69   106.28    0.870
  13   2  19    78.09    77.96    1.044
  13   2  21    71.15    69.89    1.139
  13   2  23    61.97    62.91    1.297
  13   2  25    48.33    47.08    1.899
  13   2  27    32.75    33.24    1.375
  13   2  29    41.37    40.72    2.241
  13   2  31    31.30    24.74    2.726
  13   3   2   150.79   150.71    0.792
  13   3   4    28.89    29.69    1.392
  13   3   6    92.41    91.83    0.712
  13   3   8    27.38    26.96    1.218
  13   3  10   115.50   112.61    0.760
  13   3  12    22.03    25.11    1.740
  13   3  14   115.20   113.22    0.870
  13   3  16    23.77    24.00    1.630
  13   3  18    76.88    78.62    1.013
  13   3  22    54.97    53.28    1.535
  13   3  26    62.86    62.54    0.996
  13   3  28    18.42    19.31    2.231
  13   3  30    42.49    43.20    0.836
  13   4   3    29.18    29.69    1.440
  13   4   5    21.04    22.46    1.424
  13   4   7    29.27    28.55    1.171
  13   4   9    18.52    18.47    1.772
  13   4  11    29.83    30.57    1.392
  13   4  15    17.70    15.95    1.851
  13   4  21    22.88    20.24    2.421
  13   4  23    19.76    19.85    3.101
  13   5   2    79.85    78.25    0.918
  13   5   4    21.22    22.46    1.456
  13   5   6   123.68   124.34    0.696
  13   5   8    22.14    19.53    1.456
  13   5  10   106.65   105.81    0.807
  13   5  14    91.25    89.62    0.870
  13   5  16    10.98     9.36    2.974
  13   5  18   102.97   105.70    0.950
  13   5  22    75.64    75.62    1.345
  13   5  26    64.18    65.71    1.036
  13   5  30    35.46    35.09    2.391
  13   5  30    36.74    35.09    0.669
  13   6   1   108.89   108.31    0.696
  13   6   3    92.07    91.83    0.744
  13   6   5   124.42   124.34    0.712
  13   6   7   128.82   126.15    0.744
  13   6   9   123.38   121.27    0.791
  13   6  11    79.95    78.82    0.886
  13   6  13   131.12   130.24    0.855
  13   6  15    92.27    89.12    0.775
  13   6  17    76.17    75.11    0.997
  13   6  19    74.93    73.92    0.997
  13   6  21    47.93    48.79    1.582
  13   6  23    67.68    65.85    1.313
  13   6  25    39.21    38.75    1.136
  13   6  27    56.55    57.13    1.116
  13   6  29    27.31    23.82    3.495
  13   6  31    31.94    29.84    2.692
  13   7   2   129.83   129.32    0.697
  13   7   4    27.30    28.55    1.281
  13   7   6   126.50   126.15    0.744
  13   7   8    37.25    35.08    1.155
  13   7  10    92.47    90.24    0.823
  13   7  12    35.78    34.89    1.266
  13   7  14   101.17   101.54    0.760
  13   7  16    15.39    12.77    1.424
  13   7  18    64.12    62.54    1.108
  13   7  22    61.67    59.00    1.234
  13   7  26    45.62    44.90    1.056
  13   7  30    44.47    46.20    1.957
  13   7  30    45.72    46.20    0.702
  13   8   1    14.55    12.78    1.962
  13   8   3    27.58    26.96    1.250
  13   8   5    21.67    19.53    1.440
  13   8   7    36.28    35.08    1.139
  13   8  11    11.06     8.76    3.101
  13   8  15    26.93    27.11    1.013
  13   8  17    19.78    21.36    1.424
  13   8  21    21.23     6.95    2.974
  13   8  23    15.99     6.45    4.541
  13   8  25     9.07     9.71    2.072
  13   9   2   105.86   104.82    0.760
  13   9   4    19.64    18.47    1.566
  13   9   6   123.47   121.27    0.760
  13   9  10    98.82    97.11    0.870
  13   9  12    19.97    23.76    2.088
  13   9  14    77.79    77.51    0.934
  13   9  18    71.67    71.81    0.823
  13   9  20    19.34    17.15    1.313
  13   9  22    62.98    65.26    1.392
  13   9  24    21.85    25.39    1.813
  13   9  26    46.19    43.40    1.195
  13   9  28    16.64    13.96    5.535
  13   9  30    43.54    40.42    2.007
  13  10   1   124.79   124.33    0.760
  13  10   3   113.88   112.61    0.791
  13  10   5   105.47   105.81    0.823
  13  10   7    91.21    90.24    0.870
  13  10   9    97.26    97.11    0.870
  13  10  11    86.94    87.57    0.949
  13  10  13    90.10    89.03    0.870
  13  10  15    65.82    63.59    1.013
  13  10  17    70.59    71.11    0.949
  13  10  17    71.27    71.11    0.823
  13  10  19    69.88    71.34    0.933
  13  10  21    66.21    66.30    1.266
  13  10  23    42.89    43.67    2.136
  13  10  25    38.78    38.30    0.777
  13  10  27    36.60    37.19    2.458
  13  10  27    37.16    37.19    1.474
  13  10  29    39.18    37.56    0.736
  13  10  29    36.62    37.56    2.207
  13  11   2   124.22   123.52    0.807
  13  11   4    30.27    30.57    1.345
  13  11   6    80.07    78.82    0.918
  13  11  10    86.75    87.57    0.981
  13  11  12    25.41    23.50    1.566
  13  11  14    97.40    96.19    0.934
  13  11  18    63.74    62.10    0.886
  13  11  22    43.10    43.91    1.962
  13  11  26    55.44    53.12    1.056
  13  11  30    41.06    40.48    2.090
  13  12   1    22.18    20.95    1.582
  13  12   3    23.81    25.10    1.756
  13  12   5    12.12    12.34    2.737
  13  12   7    34.99    34.89    1.281
  13  12   9    23.92    23.75    1.709
  13  12  11    25.08    23.50    1.566
  13  12  19    17.39    17.20    1.645
  13  13   2   108.39   105.33    0.855
  13  13   6   130.54   130.24    0.871
  13  13  10    89.73    89.03    0.886
  13  13  14    41.71    40.68    1.392
  13  13  18    61.53    60.69    0.949
  13  13  22    37.46    37.82    0.837
  13  13  26    34.14    39.06    2.726
  13  14   1    97.45    97.11    0.918
  13  14   3   114.85   113.22    0.870
  13  14   5    88.92    89.62    0.981
  13  14   7   102.64   101.54    0.823
  13  14   9    78.37    77.51    0.918
  13  14  11    95.87    96.19    0.934
  13  14  13    42.84    40.68    1.345
  13  14  15    79.02    80.03    1.044
  13  14  17    57.03    59.56    1.503
  13  14  19    40.59    40.02    1.804
  13  14  21    35.96    40.97    2.531
  13  14  23    43.65    45.54    0.817
  13  14  25    51.51    50.44    0.857
  13  14  27    27.49    27.98    0.903
  13  14  27    27.36    27.98    0.853
  13  14  29    30.16    33.74    2.793
  13  15   2    88.63    89.38    0.949
  13  15   4    14.86    15.95    2.342
  13  15   6    87.57    89.12    0.870
  13  15   8    28.69    27.11    1.456
  13  15  10    63.64    63.59    1.060
  13  15  12    12.36    14.11    3.702
  13  15  14    80.07    80.03    1.013
  13  15  16    18.48    16.33    3.307
  13  15  18    46.68    47.29    0.886
  13  15  22    53.65    51.82    0.976
  13  15  24    16.14    13.86    1.156
  13  15  26    36.73    36.29    0.853
  13  16   3    23.55    24.00    1.677
  13  16   7    14.41    12.77    2.579
  13  16  19     7.46     3.54    2.231
  13  16  21    16.94    15.68    2.291
  13  16  23    15.81    14.64    1.156
  13  16  25    17.28    16.15    1.204
  13  17   2   105.21   106.27    0.886
  13  17   6    75.46    75.11    0.997
  13  17   8    20.78    21.36    2.231
  13  17  10    72.87    71.10    0.981
  13  17  14    58.23    59.57    1.424
  13  17  16    15.68     5.91    3.939
  13  17  18    35.03    37.25    2.452
  13  17  22    29.87    31.48    1.474
  13  17  26    29.68    33.48    2.859
  13  18   1    90.53    90.85    0.981
  13  18   3    79.51    78.62    0.997
  13  18   5   101.58   105.70    0.981
  13  18   7    61.91    62.54    1.171
  13  18   9    70.33    71.81    1.044
  13  18  11    63.01    62.10    1.234
  13  18  13    57.56    60.69    1.472
  13  18  15    45.30    47.29    1.630
  13  18  17    37.63    37.25    2.278
  13  18  19    38.32    40.04    1.215
  13  18  21    46.63    48.35    1.116
  13  18  23    26.43    25.70    0.920
  13  18  25    38.69    39.18    0.819
  13  18  27    32.59    33.44    2.625
  13  18  27    32.59    33.44    2.625
  13  19   2    78.07    77.96    1.060
  13  19   4    14.84    10.23    2.879
  13  19   6    73.04    73.92    1.013
  13  19  10    71.93    71.34    1.202
  13  19  14    40.23    40.02    1.914
  13  19  18    39.59    40.04    1.235
  13  19  20    10.63    10.55    3.486
  13  19  22    41.61    45.98    2.324
  13  19  24    12.47    12.50    1.438
  13  19  24    12.02    12.50    1.371
  13  20   1    11.31     4.05    3.306
  13  20   3    15.73     7.19    2.421
  13  20   9    22.82    17.15    2.626
  13  21   2    69.01    69.89    1.187
  13  21   4    21.80    20.24    2.468
  13  21   6    47.77    48.79    1.614
  13  21  10    68.42    66.31    1.250
  13  21  14    37.70    40.97    2.437
  13  21  16    16.94    15.68    2.291
  13  21  18    48.77    48.35    1.016
  13  21  22    31.65    31.77    0.736
  13  21  22    32.47    31.77    0.769
  13  21  24    11.31     8.00    1.438
  13  22   1    95.61    96.97    1.139
  13  22   3    51.90    53.28    1.582
  13  22   5    73.81    75.62    1.345
  13  22   7    56.88    59.00    1.377
  13  22   9    67.18    65.26    1.329
  13  22  11    40.85    43.91    2.136
  13  22  13    35.24    37.82    1.295
  13  22  15    50.33    51.82    1.589
  13  22  17    31.78    31.48    1.395
  13  22  19    45.95    45.98    2.107
  13  22  23    36.58    36.67    0.769
  13  23   2    63.37    62.92    1.266
  13  23   4    16.89    19.85    3.860
  13  23   6    65.68    65.85    1.377
  13  23  10    43.67    43.67    2.152
  13  23  12    13.88     7.32    2.351
  13  23  14    46.18    45.54    1.076
  13  23  16    15.99    14.64    2.530
  13  23  18    24.66    25.71    3.746
  13  23  22    36.76    36.66    0.736
  13  24   9    22.26    25.39    1.594
  13  24  21     7.92     8.00    1.806
  13  25   2    48.88    47.08    1.867
  13  25   6    38.72    38.75    1.156
  13  25   8    13.23     9.71    2.729
  13  25  10    35.92    38.30    1.295
  13  25  14    50.24    50.44    1.275
  13  26   1    44.40    46.66    1.156
  13  26   3    62.60    62.54    0.976
  13  26   5    64.02    65.71    0.916
  13  26   7    45.87    44.89    1.076
  13  26   9    42.03    43.40    1.136
  13  26  11    54.39    53.12    1.096
  13  26  13    38.84    39.06    2.391
  13  26  15    40.82    36.29    2.257
  13  27   2    31.44    33.24    1.355
  13  27   6    56.63    57.13    0.976
  13  27  10    33.19    37.19    2.759
  13  28   3    19.64    19.31    2.211
  13  29   2    38.00    40.72    2.458
  13  29   6    24.06    23.82    3.528
  14   0   2    93.01    95.60    0.728
  14   0   4   524.25   524.33    0.910
  14   0   6   124.45   126.27    0.712
  14   0   8    39.44    39.75    1.044
  14   0  10    86.12    86.93    0.854
  14   0  12   432.78   426.98    1.065
  14   0  14   112.44   111.81    0.918
  14   0  16    49.39    49.49    1.107
  14   0  18    70.57    71.01    1.076
  14   0  20   261.90   263.46    1.110
  14   0  22    55.87    54.47    0.949
  14   0  24    27.75    23.60    2.800
  14   0  26    47.54    44.06    0.896
  14   0  28   210.03   204.71    0.897
  14   0  30    17.73    18.33    4.582
  14   0  30    19.51    18.33    3.930
  14   0  32     7.64     7.43    2.007
  14   1   1   141.71   141.23    0.823
  14   1   3   154.02   152.48    0.649
  14   1   5    90.99    88.67    0.744
  14   1   7   126.93   125.41    0.712
  14   1   9   109.54   107.30    0.791
  14   1  11   111.06   110.09    0.823
  14   1  13    98.04    97.11    0.918
  14   1  15    70.37    72.60    0.981
  14   1  17    98.38    97.61    0.839
  14   1  19    72.87    73.12    1.108
  14   1  19    72.25    73.12    0.997
  14   1  21    76.64    77.83    0.902
  14   1  23    52.26    51.45    1.487
  14   1  25    52.59    50.03    1.867
  14   1  27    26.45    29.02    1.215
  14   1  29    45.10    47.40    2.191
  14   1  31    25.92    26.31    3.261
  14   2   0    94.42    95.60    0.728
  14   2   4   449.05   446.24    0.907
  14   2   6    25.19    24.34    0.936
  14   2   6    23.75    24.34    1.037
  14   2   8   143.55   138.84    0.744
  14   2  12   295.06   291.05    1.062
  14   2  16    77.42    77.90    0.918
  14   2  18    21.62    20.38    2.057
  14   2  20   220.40   217.97    0.871
  14   2  22    15.81     9.21    4.161
  14   2  24    55.58    53.72    1.661
  14   2  28   145.76   143.55    0.738
  14   2  32    42.75    40.30    2.023
  14   3   1   153.25   152.48    0.649
  14   3   3   123.40   122.83    0.696
  14   3   5   133.41   131.48    0.697
  14   3   7   126.08   123.66    0.744
  14   3   9   128.00   127.36    0.791
  14   3  11    87.71    85.66    0.807
  14   3  13   114.24   113.22    0.870
  14   3  15    67.67    66.02    0.918
  14   3  17    58.55    57.65    1.060
  14   3  19    77.99    78.70    0.997
  14   3  21    52.72    48.46    1.424
  14   3  23    60.92    62.31    1.440
  14   3  25    27.06    27.23    1.414
  14   3  27    62.22    61.81    0.996
  14   3  29    34.64    32.63    2.826
  14   3  31    39.72    38.74    2.224
  14   4   0   524.41   524.33    0.910
  14   4   2   446.56   446.24    0.907
  14   4   6   367.79   363.71    0.969
  14   4   8   470.65   465.09    0.987
  14   4  10   311.92   307.36    1.047
  14   4  14   262.02   267.38    1.173
  14   4  16   337.83   339.65    1.111
  14   4  18   241.76   245.27    1.173
  14   4  22   195.46   194.05    0.839
  14   4  24   232.65   228.70    0.919
  14   4  26   141.76   142.32    0.738
  14   4  28    19.58    16.32    4.414
  14   4  28    15.47    16.32    2.968
  14   4  30   117.04   114.88    0.970
  14   4  30   115.29   114.88    0.953
  14   5   1    90.70    88.68    0.744
  14   5   3   133.59   131.48    0.712
  14   5   5   106.93   104.38    0.744
  14   5   7   117.61   113.85    0.760
  14   5   9   127.69   127.01    0.791
  14   5  11   122.64   121.98    0.855
  14   5  13    87.86    89.62    0.886
  14   5  15    91.10    91.17    0.886
  14   5  17    89.75    89.55    0.981
  14   5  19    65.48    66.03    1.108
  14   5  21    48.75    44.97    1.598
  14   5  23    75.28    72.57    1.266
  14   5  25    46.61    45.69    1.076
  14   5  27    41.05    41.99    1.215
  14   5  29    36.12    36.32    0.819
  14   5  31    36.77    38.68    2.425
  14   6   0   124.92   126.27    0.712
  14   6   2    24.85    24.34    1.329
  14   6   4   368.73   363.71    0.969
  14   6   8    96.82    97.69    0.823
  14   6  10    31.12    29.86    1.266
  14   6  12   309.79   309.01    1.158
  14   6  16    79.51    79.81    0.981
  14   6  18     9.97     6.99    2.136
  14   6  18    13.11     6.99    2.816
  14   6  20   222.65   219.45    0.871
  14   6  24    60.66    58.47    1.661
  14   6  28   149.23   147.78    0.954
  14   7   1   126.35   125.41    0.712
  14   7   3   124.24   123.66    0.744
  14   7   5   114.81   113.85    0.760
  14   7   7   153.84   152.27    0.760
  14   7   9    73.75    72.82    0.918
  14   7  11    92.50    91.60    0.918
  14   7  13   100.35   101.54    0.744
  14   7  15    74.04    75.86    0.870
  14   7  17    59.01    58.51    1.123
  14   7  19    53.68    52.68    1.234
  14   7  21    73.28    71.57    1.361
  14   7  23    29.30    27.08    2.705
  14   7  25    57.95    58.93    1.056
  14   7  27    43.63    41.29    1.275
  14   7  29    44.79    43.98    0.669
  14   7  31    27.11    18.74    3.077
  14   8   0    39.90    39.75    0.803
  14   8   0    38.78    39.75    0.752
  14   8   2   136.85   138.84    0.744
  14   8   4   468.25   465.09    0.987
  14   8   6    97.44    97.69    0.823
  14   8  10    97.41    97.10    0.870
  14   8  12   379.63   379.62    1.000
  14   8  14    55.34    55.08    1.107
  14   8  16    13.75     9.71    2.864
  14   8  18    57.88    58.90    1.187
  14   8  20   255.30   255.38    0.903
  14   8  22    46.09    46.64    1.740
  14   8  26    33.19    32.46    0.976
  14   8  28   172.83   170.99    0.820
  14   8  30    40.97    35.86    2.140
  14   9   1   109.46   107.30    0.791
  14   9   3   129.27   127.36    0.760
  14   9   5   127.89   127.01    0.807
  14   9   7    75.32    72.82    0.918
  14   9   9   111.54   111.13    0.870
  14   9  11    72.40    73.59    1.044
  14   9  13    78.83    77.51    0.918
  14   9  15    82.25    81.02    0.997
  14   9  17    98.21    98.33    0.807
  14   9  19    52.16    51.13    1.440
  14   9  21    49.35    47.63    1.535
  14   9  23    65.21    63.71    1.566
  14   9  25    52.08    52.31    0.817
  14   9  27    23.36    27.62    3.796
  14   9  29    33.21    33.04    2.575
  14   9  29    32.83    33.04    2.475
  14  10   0    84.22    86.93    0.854
  14  10   4   309.45   307.36    1.047
  14  10   6    34.25    29.86    1.171
  14  10   8    95.42    97.10    0.918
  14  10  12   273.53   274.15    1.062
  14  10  16    64.79    65.72    0.949
  14  10  16    64.65    65.72    0.807
  14  10  18    27.27    29.15    1.187
  14  10  20   223.63   221.71    1.030
  14  10  24    60.19    58.99    0.837
  14  10  26    12.72    11.66    1.375
  14  10  28   132.30   133.59    1.020
  14  10  30     6.95     4.08    2.023
  14  11   1   108.72   110.09    0.855
  14  11   3    85.96    85.66    0.918
  14  11   5   121.18   121.98    0.855
  14  11   7    91.31    91.60    0.950
  14  11   9    74.76    73.59    0.997
  14  11  11    64.48    66.04    0.981
  14  11  13    96.10    96.19    0.918
  14  11  15    85.07    84.48    1.044
  14  11  17    52.23    53.56    0.933
  14  11  19    74.95    77.30    0.870
  14  11  21    58.78    55.66    1.535
  14  11  23    48.69    48.17    0.837
  14  11  25    32.61    34.88    0.976
  14  11  27    53.96    51.99    1.722
  14  12   0   429.19   426.98    1.065
  14  12   2   293.57   291.05    1.094
  14  12   4    12.23     3.94    2.516
  14  12   6   309.84   309.01    1.126
  14  12   8   380.02   379.62    1.000
  14  12  10   273.73   274.15    1.062
  14  12  14   254.50   250.68    1.189
  14  12  16   267.89   268.10    1.141
  14  12  18   196.32   193.85    0.871
  14  12  22   162.93   163.65    0.698
  14  12  24   194.74   192.74    0.837
  14  12  26   142.77   139.43    0.970
  14  13   1    96.57    97.11    0.918
  14  13   3   113.52   113.22    0.870
  14  13   5    90.45    89.62    0.949
  14  13   7   102.25   101.54    0.823
  14  13   9    78.01    77.51    0.949
  14  13  11    97.13    96.19    0.934
  14  13  13    41.33    40.68    1.361
  14  13  15    79.93    80.03    1.013
  14  13  17    59.93    59.57    0.949
  14  13  19    41.13    40.02    0.886
  14  13  21    40.79    40.97    2.231
  14  13  23    45.78    45.54    0.757
  14  13  25    51.71    50.44    0.837
  14  13  27    28.04    27.98    2.960
  14  13  27    26.98    27.98    2.926
  14  13  29    32.67    33.74    2.592
  14  14   0   109.88   111.81    0.918
  14  14   4   268.77   267.38    0.999
  14  14   8    56.80    55.08    1.013
  14  14  12   251.94   250.68    1.189
  14  14  16    69.50    69.88    1.266
  14  14  20   165.42   166.49    0.839
  14  14  24    48.15    46.67    0.857
  14  14  28   135.86   131.84    0.920
  14  15   1    71.26    72.60    0.934
  14  15   3    65.56    66.02    0.949
  14  15   5    90.18    91.17    0.934
  14  15   7    76.22    75.86    0.981
  14  15   9    77.71    81.02    0.702
  14  15  11    84.21    84.48    0.997
  14  15  13    80.38    80.03    1.013
  14  15  15    62.56    60.93    1.313
  14  15  17    53.59    51.68    1.424
  14  15  19    53.32    51.97    0.886
  14  15  21    59.25    60.63    1.036
  14  15  23    27.57    27.98    0.916
  14  15  25    43.52    44.24    2.057
  14  15  27    33.16    34.03    2.609
  14  16   0    49.31    49.49    1.107
  14  16   2    76.11    77.90    0.949
  14  16   4   340.92   339.65    1.111
  14  16   6    78.47    79.81    0.997
  14  16   8    17.25     9.71    2.389
  14  16  10    63.38    65.72    1.060
  14  16  12   267.18   268.10    1.141
  14  16  14    70.59    69.88    1.266
  14  16  18    59.80    56.47    1.551
  14  16  20   227.88   226.43    1.077
  14  16  22    44.96    43.61    0.857
  14  16  24    12.89    11.38    1.555
  14  16  26    36.00    33.34    2.358
  14  17   1    96.76    97.61    0.950
  14  17   3    55.19    57.66    1.155
  14  17   5    90.51    89.55    0.981
  14  17   7    57.34    58.51    1.187
  14  17   9    98.32    98.33    0.934
  14  17  11    55.48    53.56    1.234
  14  17  13    56.94    59.56    1.487
  14  17  15    52.33    51.68    1.471
  14  17  17    49.97    51.11    1.788
  14  17  19    41.76    42.08    1.195
  14  17  21    40.51    42.25    1.156
  14  17  23    38.13    39.30    2.458
  14  17  25    34.92    36.12    0.819
  14  17  27    29.88    29.88    2.859
  14  18   0    69.85    71.01    1.076
  14  18   2    22.45    20.38    1.930
  14  18   4   245.23   245.27    1.188
  14  18   6    15.21     6.99    2.531
  14  18   8    55.80    58.90    1.218
  14  18  10    28.62    29.15    2.009
  14  18  12   194.02   193.85    0.966
  14  18  16    52.55    56.47    1.804
  14  18  20   140.10   138.30    0.817
  14  18  24    37.89    36.00    0.736
  14  18  24    36.43    36.00    0.736
  14  19   1    72.56    73.12    1.060
  14  19   1    71.19    73.12    1.013
  14  19   3    77.47    78.70    0.997
  14  19   5    64.41    66.03    1.123
  14  19   7    52.83    52.68    1.297
  14  19   9    49.81    51.13    1.519
  14  19  11    77.49    77.30    1.313
  14  19  13    40.87    40.02    1.867
  14  19  15    53.95    51.97    1.756
  14  19  17    41.84    42.08    1.195
  14  19  19    54.50    54.94    1.076
  14  19  21    47.51    47.68    1.973
  14  19  23    31.93    32.08    0.752
  14  19  25    29.39    28.86    0.853
  14  20   0   261.87   263.46    1.141
  14  20   2   216.64   217.97    0.871
  14  20   4    16.27    13.15    3.212
  14  20   6   218.73   219.45    0.887
  14  20   8   254.93   255.38    0.935
  14  20  10   221.94   221.71    0.824
  14  20  14   167.41   166.49    1.013
  14  20  16   224.60   226.43    1.117
  14  20  18   138.60   138.30    0.817
  14  20  22   120.92   121.67    0.702
  14  20  24   163.47   159.35    0.736
  14  21   1    79.38    77.83    1.187
  14  21   3    49.51    48.46    1.551
  14  21   5    43.23    44.97    1.740
  14  21   7    72.74    71.57    1.171
  14  21   9    46.53    47.63    1.630
  14  21  11    53.48    55.66    1.693
  14  21  13    39.89    40.97    2.326
  14  21  15    59.56    60.63    1.076
  14  21  17    42.06    42.25    1.136
  14  21  19    47.44    47.68    1.990
  14  21  21    48.11    45.74    1.940
  14  21  23    29.17    30.66    0.836
  14  22   0    56.08    54.47    1.582
  14  22   4   195.34   194.05    0.839
  14  22   6    14.65     3.74    4.287
  14  22   8    43.45    46.64    1.835
  14  22  10    13.65    12.82    4.297
  14  22  12   163.12   163.65    0.758
  14  22  16    46.20    43.61    1.056
  14  22  20   121.31   121.67    1.054
  14  23   1    52.00    51.45    1.503
  14  23   3    64.10    62.31    1.361
  14  23   5    72.88    72.57    1.329
  14  23   7    29.54    27.08    2.816
  14  23   9    65.86    63.71    1.598
  14  23  11    49.81    48.17    1.056
  14  23  13    46.34    45.54    1.116
  14  23  15    27.14    27.98    1.654
  14  23  17    39.97    39.30    2.358
  14  23  21    31.30    30.66    0.786
  14  24   0    22.93    23.60    3.465
  14  24   2    53.26    53.72    1.756
  14  24   4   228.35   228.70    0.919
  14  24   6    56.79    58.47    1.804
  14  24  10    59.81    58.99    0.897
  14  24  12   190.67   192.74    0.897
  14  24  14    49.07    46.67    1.195
  14  25   1    49.30    50.03    1.036
  14  25   3    27.13    27.23    1.355
  14  25   5    43.71    45.69    1.156
  14  25   7    57.10    58.93    0.936
  14  25   9    49.95    52.31    1.056
  14  25  11    34.93    34.88    1.315
  14  25  13    50.31    50.44    1.275
  14  25  15    44.97    44.24    1.990
  14  26   0    43.52    44.06    1.076
  14  26   4   141.50   142.32    0.757
  14  26   8    33.20    32.46    1.295
  14  26  10    17.71    11.66    2.371
  14  26  12   131.88   139.43    1.020
  14  27   1    27.82    29.02    1.514
  14  27   3    63.31    61.81    0.916
  14  27   5    41.40    41.99    1.235
  14  27   7    41.34    41.29    1.295
  14  27   9    23.38    27.62    3.812
  14  27  11    52.26    51.99    1.756
  14  28   0   206.07   204.71    0.897
  14  28   2   141.99   143.55    0.837
  14  28   6   139.42   147.78    0.987
  14  28   8   162.51   170.99    0.887
  14  28  10   129.08   133.59    1.037
  14  29   1    43.34    47.41    2.274
  14  29   3    32.20    32.63    2.659
  14  29   5    33.57    36.32    2.642
  15   1   2   148.49   146.05    0.697
  15   1   6   100.27    98.96    0.791
  15   1   8    48.53    49.08    1.028
  15   1  10   120.39   121.81    0.855
  15   1  12    13.50    13.15    2.626
  15   1  14    72.84    72.60    0.775
  15   1  18    67.61    67.61    0.997
  15   1  20    18.08    14.44    2.943
  15   1  22    52.88    53.07    1.440
  15   1  24    22.86    20.37    3.496
  15   1  26    44.60    45.24    1.136
  15   1  30    38.03    39.09    2.274
  15   2   1   146.59   146.05    0.697
  15   2   3   156.52   156.14    0.712
  15   2   5   105.86   105.04    0.760
  15   2   7   131.36   131.23    0.791
  15   2   9    86.06    85.45    0.870
  15   2  11    70.22    70.42    0.981
  15   2  13    89.91    89.38    0.870
  15   2  15    58.21    56.70    1.013
  15   2  17    67.52    68.20    1.076
  15   2  19    59.88    58.36    1.123
  15   2  21    44.60    47.04    1.740
  15   2  23    56.55    55.02    1.598
  15   2  25    39.17    37.95    1.215
  15   2  27    45.35    45.21    1.156
  15   2  29    35.93    35.12    0.769
  15   2  31    33.74    31.11    2.525
  15   3   2   156.04   156.14    0.697
  15   3   6   129.84   128.53    0.760
  15   3   8    16.21    11.73    1.851
  15   3  10   112.87   112.29    0.855
  15   3  12    15.96    18.06    1.677
  15   3  14    65.77    66.02    0.949
  15   3  16    14.46    13.06    1.756
  15   3  18    45.82    47.15    1.297
  15   3  18    46.56    47.15    1.187
  15   3  22    54.00    52.93    1.424
  15   3  26    29.13    28.83    1.494
  15   3  30    44.10    43.16    0.719
  15   4   5    22.78    21.05    1.408
  15   4   9    17.92    17.21    1.835
  15   4  13    17.26    15.95    1.914
  15   4  19    24.12    23.55    2.072
  15   4  29    10.95     6.91    1.605
  15   4  31    11.93     7.21    1.304
  15   5   2   106.84   105.04    0.760
  15   5   4    21.24    21.05    1.487
  15   5   6   106.32   105.52    0.791
  15   5   8    28.36    26.52    1.408
  15   5  10    92.74    93.91    0.807
  15   5  12    27.43    27.85    1.171
  15   5  14    90.05    91.17    0.839
  15   5  16    18.00    17.68    2.247
  15   5  18    67.91    68.49    1.060
  15   5  22    71.82    71.36    1.266
  15   5  26    42.08    43.00    1.275
  15   5  28    22.84    17.08    4.047
  15   5  30    47.99    46.81    0.719
  15   6   1    99.55    98.96    0.791
  15   6   3   129.84   128.53    0.744
  15   6   5   107.87   105.52    0.791
  15   6   7   115.72   114.59    0.823
  15   6   9   119.81   119.17    0.823
  15   6  11    97.99   100.83    0.855
  15   6  13    89.33    89.12    0.775
  15   6  15    49.70    48.37    1.076
  15   6  17    57.67    58.67    1.218
  15   6  17    58.38    58.67    1.060
  15   6  19    45.65    43.73    1.471
  15   6  21    41.77    42.16    1.661
  15   6  23    49.19    49.62    1.851
  15   6  25    39.18    40.21    0.817
  15   6  27    46.85    44.25    1.235
  15   6  29    49.06    48.72    1.773
  15   6  29    48.64    48.72    0.669
  15   6  31    34.20    33.20    0.786
  15   7   2   130.62   131.23    0.791
  15   7   6   116.54   114.59    0.807
  15   7   8    20.47    22.56    1.804
  15   7  10    88.85    89.24    0.949
  15   7  12     9.91     7.90    1.693
  15   7  14    76.59    75.86    0.981
  15   7  16    16.83    11.56    2.294
  15   7  18    64.80    64.61    1.108
  15   7  22    28.48    29.75    2.642
  15   7  24     9.51     8.22    2.889
  15   7  26    56.21    56.64    1.056
  15   7  30    29.19    28.89    2.943
  15   8   1    47.90    49.09    1.028
  15   8   5    27.64    26.52    1.392
  15   8   7    23.09    22.56    1.693
  15   8   9    24.44    19.85    1.582
  15   8  13    28.53    27.11    1.013
  15   8  17    21.93    16.82    1.898
  15   8  23     9.05    10.12    1.913
  15   9   2    85.53    85.45    0.870
  15   9   4    17.10    17.21    1.930
  15   9   6   119.78   119.17    0.823
  15   9   8    18.63    19.85    2.041
  15   9  10    70.01    69.88    0.918
  15   9  12    16.50    16.08    2.326
  15   9  14    81.10    81.02    0.823
  15   9  18    71.58    74.48    1.060
  15   9  22    45.86    47.64    1.914
  15   9  26    56.11    56.81    1.096
  15   9  30    35.28    31.69    2.375
  15  10   1   123.15   121.81    0.823
  15  10   3   112.31   112.29    0.855
  15  10   5    94.32    93.91    0.886
  15  10   7    89.79    89.24    0.934
  15  10   9    70.26    69.89    1.060
  15  10  11    64.21    64.61    0.997
  15  10  13    65.26    63.59    1.044
  15  10  15    80.75    81.47    0.886
  15  10  15    80.08    81.47    0.823
  15  10  17    73.39    73.64    0.902
  15  10  19    65.37    66.13    1.440
  15  10  21    52.34    50.45    1.693
  15  10  23    55.15    56.46    0.817
  15  10  25    40.06    39.02    1.195
  15  10  27    35.16    34.15    2.525
  15  10  29    26.04    22.11    3.244
  15  11   2    71.32    70.43    0.933
  15  11   4    12.69    10.75    2.753
  15  11   6   100.79   100.83    0.934
  15  11  10    65.18    64.61    0.997
  15  11  14    84.30    84.48    1.044
  15  11  16    11.23     9.31    1.851
  15  11  18    75.37    73.77    0.949
  15  11  20    20.26    12.76    3.481
  15  11  22    51.92    53.73    0.837
  15  11  24    11.67    11.63    1.474
  15  11  26    58.31    55.72    1.722
  15  12   3    15.43    18.06    2.436
  15  12   5    28.98    27.85    1.535
  15  12   9    17.41    16.07    2.088
  15  12  13    15.68    14.11    2.769
  15  12  17    22.36    21.48    1.313
  15  12  19    23.94    23.58    1.123
  15  12  23    17.76    14.52    1.036
  15  12  25    18.52    14.70    2.431
  15  13   2    89.09    89.38    0.949
  15  13   6    90.34    89.12    0.839
  15  13   8    23.63    27.11    1.883
  15  13  10    65.08    63.59    1.076
  15  13  12    12.23    14.11    3.512
  15  13  14    80.51    80.03    1.013
  15  13  16    17.56    16.33    1.376
  15  13  18    46.78    47.29    0.949
  15  13  22    50.04    51.82    0.857
  15  13  24    15.22    13.86    1.375
  15  13  26    34.72    36.29    2.592
  15  14   1    71.12    72.60    0.918
  15  14   3    67.28    66.02    0.949
  15  14   5    90.40    91.17    0.918
  15  14   7    76.06    75.86    0.997
  15  14   9    80.83    81.02    0.981
  15  14  11    84.95    84.48    1.013
  15  14  13    79.88    80.03    1.044
  15  14  15    61.91    60.93    1.313
  15  14  17    51.82    51.68    0.839
  15  14  19    51.96    51.97    0.918
  15  14  21    58.54    60.63    1.076
  15  14  23    28.21    27.98    0.857
  15  14  25    43.78    44.24    2.040
  15  14  27    35.56    34.03    2.425
  15  15   2    56.37    56.70    1.060
  15  15   6    49.44    48.37    1.218
  15  15  10    79.04    81.47    1.123
  15  15  10    82.62    81.47    0.949
  15  15  14    58.08    60.93    1.424
  15  15  18    78.70    79.20    1.361
  15  15  22    57.34    55.32    1.076
  15  15  26    52.67    54.18    1.706
  15  16   3    13.64    13.06    2.974
  15  16   5    19.54    17.68    2.041
  15  17   2    68.38    68.20    1.060
  15  17   4    12.52    11.03    3.354
  15  17   6    57.76    58.67    1.076
  15  17   8    16.21    16.83    2.595
  15  17  10    73.11    73.64    1.123
  15  17  12    21.32    21.48    3.085
  15  17  14    52.15    51.68    1.503
  15  17  18    51.03    51.94    1.056
  15  17  20    13.09    10.18    2.789
  15  17  22    53.43    53.06    0.769
  15  17  22    53.15    53.06    0.697
  15  17  24     9.98     9.63    1.622
  15  17  26    30.02    31.21    2.809
  15  18   1    66.32    67.61    1.139
  15  18   1    66.22    67.61    1.060
  15  18   3    48.41    47.15    1.297
  15  18   3    45.31    47.15    1.250
  15  18   5    68.11    68.49    1.076
  15  18   7    64.48    64.61    1.139
  15  18   9    75.43    74.48    1.171
  15  18  11    75.21    73.77    1.298
  15  18  13    49.30    47.29    1.551
  15  18  15    80.04    79.20    1.329
  15  18  17    51.68    51.94    0.996
  15  18  19    55.28    52.95    0.996
  15  18  21    40.47    40.47    1.395
  15  18  23    44.02    44.49    0.786
  15  18  25    41.07    37.17    2.157
  15  19   2    56.83    58.37    1.250
  15  19   4    21.98    23.55    2.326
  15  19   6    43.15    43.73    1.535
  15  19   8    16.86    11.26    3.481
  15  19  10    66.80    66.14    1.202
  15  19  12    24.59    23.58    2.753
  15  19  14    53.72    51.97    1.740
  15  19  18    53.20    52.95    1.056
  15  19  22    47.42    47.50    0.769
  15  20   5    15.67     4.27    3.781
  15  20  11    18.73    12.76    3.781
  15  21   2    48.49    47.04    1.598
  15  21   6    41.85    42.16    1.724
  15  21  10    56.14    50.45    1.566
  15  21  14    59.42    60.63    1.056
  15  21  18    41.04    40.47    1.395
  15  21  22    54.61    54.15    0.702
  15  22   1    51.60    53.07    1.487
  15  22   3    52.60    52.93    1.503
  15  22   5    73.02    71.35    1.250
  15  22   7    30.35    29.75    2.563
  15  22   9    47.59    47.64    1.962
  15  22  11    54.55    53.73    0.976
  15  22  13    50.91    51.82    0.996
  15  22  15    56.43    55.32    1.136
  15  22  17    49.80    53.06    1.940
  15  22  19    44.81    47.50    2.073
  15  22  21    52.89    54.15    0.702
  15  23   2    54.69    55.02    1.661
  15  23   6    48.75    49.62    1.899
  15  23   8    13.30    10.12    2.351
  15  23  10    54.79    56.47    1.036
  15  23  12    16.63    14.52    2.132
  15  23  14    29.26    27.98    1.474
  15  23  18    41.45    44.49    2.257
  15  24   1    19.06    20.37    4.240
  15  24  13    16.58    13.86    2.590
  15  25   2    37.47    37.95    1.195
  15  25   4    15.56    10.07    2.351
  15  25   6    39.49    40.21    1.136
  15  25  10    38.16    39.02    1.315
  15  25  14    39.66    44.24    2.257
  15  26   1    43.65    45.24    1.156
  15  26   3    28.04    28.83    1.574
  15  26   5    43.18    43.00    1.235
  15  26   7    58.39    56.64    0.996
  15  26   9    58.74    56.81    1.096
  15  26  11    51.53    55.72    1.940
  15  26  13    36.03    36.29    2.441
  15  27   2    43.86    45.21    1.195
  15  27   6    46.59    44.25    1.235
  15  27  10    27.17    34.15    3.277
  15  28   7    19.44     0.39    4.381
  15  29   2    31.08    35.12    2.859
  16   0   0   812.97   807.49    0.983
  16   0   2    28.47    28.29    1.218
  16   0   4   369.82   365.43    0.985
  16   0   6    29.52    28.16    1.281
  16   0   8   793.36   788.55    1.045
  16   0  12   311.93   307.70    1.158
  16   0  14    48.39    49.49    1.107
  16   0  16   559.83   555.42    1.132
  16   0  18    17.35    14.52    1.187
  16   0  20   172.47   170.45    0.839
  16   0  24   385.16   387.62    1.440
  16   0  26    16.76    15.02    1.195
  16   0  28   126.52   125.22    1.087
  16   0  30    18.28    12.00    4.565
  16   1   3    20.33    17.97    1.519
  16   1   5    25.32    26.68    1.503
  16   1   7    28.69    28.39    1.345
  16   1   9    12.53    12.55    2.626
  16   1  17    12.68     6.51    3.196
  16   2   0    29.57    28.29    1.202
  16   2   2   145.47   145.52    0.744
  16   2   4   503.62   500.72    0.988
  16   2   6   121.58   123.42    0.791
  16   2   8    19.51    19.77    1.756
  16   2  10    82.57    83.69    0.854
  16   2  12   379.90   379.82    1.159
  16   2  14    77.77    77.90    0.934
  16   2  18    61.96    60.98    1.076
  16   2  20   237.48   235.77    0.903
  16   2  22    52.38    50.15    1.566
  16   2  26    43.37    40.70    1.215
  16   2  28   183.96   180.81    0.904
  16   3   7    24.67    24.24    1.551
  16   3   9    23.63    22.50    1.519
  16   3  13    24.97    24.00    1.519
  16   3  15    12.39    13.06    1.978
  16   3  17    24.43    23.71    2.009
  16   3  17    22.40    23.71    1.962
  16   4   0   371.12   365.43    1.000
  16   4   2   503.40   500.72    0.988
  16   4   4   100.07   102.32    0.823
  16   4   6   448.83   446.01    1.050
  16   4   8   329.51   325.22    1.063
  16   4  10   349.37   356.65    1.111
  16   4  12    69.85    71.66    0.886
  16   4  14   340.53   339.65    1.095
  16   4  16   260.11   257.41    1.173
  16   4  18   289.15   289.23    1.126
  16   4  20    45.92    46.75    1.677
  16   4  22   238.88   231.84    0.855
  16   4  24   177.45   176.28    0.777
  16   4  26   182.62   179.14    0.837
  16   4  28    46.58    44.93    1.957
  16   4  30   137.58   131.95    0.903
  16   5   1    27.25    26.68    1.345
  16   5   7    18.03    17.70    1.930
  16   5  11    24.77    26.94    1.234
  16   5  13    14.15     9.36    2.342
  16   5  15    20.72    17.68    1.978
  16   5  29     7.36     4.61    1.839
  16   6   0    26.08    28.16    1.456
  16   6   2   122.02   123.42    0.791
  16   6   4   449.38   446.01    1.034
  16   6   6    79.80    82.34    0.918
  16   6   8    11.94     3.32    2.626
  16   6  10    86.86    90.19    0.854
  16   6  12   350.98   353.60    1.016
  16   6  14    77.81    79.81    0.981
  16   6  18    89.62    89.50    1.060
  16   6  20   266.30   262.03    0.951
  16   6  22    63.72    62.81    1.456
  16   6  26    30.58    29.29    1.534
  16   6  28   171.28   170.08    0.837
  16   6  30    29.00    25.74    2.859
  16   7   1    27.17    28.39    1.408
  16   7   3    25.25    24.24    1.456
  16   7   5    17.67    17.70    1.978
  16   7   9    13.35    14.50    2.737
  16   7  11    27.23    27.89    1.013
  16   7  13    10.88    12.77    3.338
  16   7  15    17.20    11.56    2.531
  16   7  23    13.56     6.62    2.211
  16   7  29    18.31     0.70    4.548
  16   8   0   791.17   788.56    1.061
  16   8   2    23.20    19.77    1.566
  16   8   4   326.69   325.22    1.095
  16   8   8   691.07   693.86    1.137
  16   8  10    24.30    24.40    1.503
  16   8  12   257.54   261.38    1.094
  16   8  14    10.98     9.71    2.183
  16   8  16   488.84   490.40    1.083
  16   8  20   179.59   177.74    0.887
  16   8  24   343.21   346.05    1.398
  16   8  28   120.95   118.08    0.953
  16   8  28   119.02   118.08    0.920
  16   8  30    14.16    11.16    1.171
  16   9   1    15.35    12.55    2.262
  16   9   3    22.79    22.50    1.724
  16   9   7    12.94    14.50    2.800
  16   9  11    15.66    15.83    2.405
  16  10   2    83.40    83.69    0.934
  16  10   4   355.90   356.65    1.127
  16  10   6    89.29    90.19    0.981
  16  10   8    25.33    24.40    1.582
  16  10  10   114.96   116.97    0.870
  16  10  12   350.05   348.16    1.127
  16  10  14    63.46    65.72    0.933
  16  10  14    64.71    65.72    0.807
  16  10  18    54.57    52.74    0.949
  16  10  20   252.78   253.35    1.252
  16  10  22    44.30    44.15    0.837
  16  10  24    13.30    12.87    1.474
  16  10  26    36.90    37.19    2.642
  16  10  28   169.17   164.57    0.837
  16  11   5    24.47    26.94    1.566
  16  11   7    29.80    27.89    1.392
  16  11   9    14.27    15.83    2.531
  16  11  17     9.87     4.36    2.088
  16  12   0   308.35   307.70    1.174
  16  12   2   376.45   379.82    1.175
  16  12   4    72.49    71.66    0.870
  16  12   6   353.84   353.60    1.048
  16  12   8   264.74   261.38    1.109
  16  12  10   349.77   348.16    1.127
  16  12  12    69.16    71.26    1.123
  16  12  14   268.92   268.10    1.141
  16  12  16   198.17   197.71    0.934
  16  12  18   235.30   233.48    0.840
  16  12  20    54.03    50.53    1.740
  16  12  22   195.04   194.72    0.937
  16  12  24   148.03   145.87    0.757
  16  12  26   161.46   157.75    0.920
  16  12  28    36.12    36.11    2.408
  16  13   3    25.85    24.00    1.566
  16  13   5    10.78     9.36    3.196
  16  13   7    12.73    12.77    3.053
  16  13  15    16.52    16.33    1.440
  16  13  17     9.48     5.91    1.914
  16  13  21    15.92    15.68    1.275
  16  13  23    15.66    14.64    1.235
  16  13  27    17.40    11.33    4.832
  16  14   0    47.99    49.48    1.092
  16  14   2    78.24    77.90    0.934
  16  14   4   339.76   339.65    1.111
  16  14   6    78.64    79.81    0.981
  16  14  10    64.89    65.72    1.187
  16  14  10    66.34    65.72    0.997
  16  14  12   269.57   268.10    1.141
  16  14  14    72.66    69.88    1.187
  16  14  18    57.69    56.47    0.918
  16  14  20   226.95   226.43    1.077
  16  14  22    45.63    43.61    1.215
  16  14  24    14.69    11.38    1.371
  16  14  26    34.58    33.34    2.475
  16  15   5    22.08    17.68    1.883
  16  15   9    12.65     7.39    3.243
  16  15  13    13.86    16.33    4.398
  16  15  17    14.75    13.79    1.456
  16  16   0   554.96   555.42    1.132
  16  16   4   258.98   257.41    1.189
  16  16   8   488.57   490.40    1.114
  16  16  12   197.71   197.71    0.934
  16  16  16   439.17   433.82    1.145
  16  16  20   158.09   157.12    0.817
  16  16  24   291.97   298.11    0.989
  16  17   1    12.34     6.51    3.354
  16  17   3    23.93    23.71    2.057
  16  17   3    21.16    23.71    2.120
  16  17   7    17.20    13.65    2.610
  16  17  13    16.65     5.91    3.750
  16  17  15    16.30    13.79    4.667
  16  18   0    19.80    14.52    2.168
  16  18   2    60.92    60.98    1.108
  16  18   4   288.69   289.23    1.142
  16  18   6    89.16    89.50    1.060
  16  18  10    53.53    52.74    1.614
  16  18  12   236.91   233.48    0.840
  16  18  14    60.13    56.47    1.551
  16  18  20   184.10   178.35    0.917
  16  18  22    27.80    24.94    0.920
  16  19  21    14.73    14.82    1.237
  16  19  23    13.91    15.04    1.388
  16  20   0   171.12   170.45    0.966
  16  20   2   233.80   235.77    0.935
  16  20   4    48.64    46.75    1.677
  16  20   6   262.89   262.03    1.094
  16  20   8   178.99   177.74    0.887
  16  20  10   253.86   253.35    1.236
  16  20  12    51.79    50.53    1.851
  16  20  14   226.89   226.43    1.077
  16  20  16   160.04   157.12    0.757
  16  20  18   179.57   178.35    0.778
  16  20  20    52.70    51.83    1.806
  16  20  22   154.97   152.40    0.736
  16  22   2    47.58    50.15    1.709
  16  22   4   234.46   231.84    0.887
  16  22   6    64.13    62.81    1.503
  16  22  10    46.48    44.15    1.076
  16  22  12   195.60   194.72    0.837
  16  22  14    45.85    43.61    1.116
  16  22  18    24.73    24.94    3.495
  16  22  20   153.93   152.40    0.719
  16  22  22    23.83    24.14    0.920
  16  22  22    23.83    24.14    0.920
  16  24   0   383.27   387.62    1.440
  16  24   2    11.93     3.15    2.709
  16  24   4   174.93   176.28    0.778
  16  24   6    12.62     9.57    2.590
  16  24   8   341.70   346.05    1.399
  16  24  12   148.18   145.87    0.837
  16  25  11    19.30     3.94    4.515
  16  26   0    15.37    15.02    2.490
  16  26   2    41.21    40.70    1.195
  16  26   4   181.06   179.14    0.837
  16  26   6    27.74    29.29    1.813
  16  26  10    37.69    37.19    2.575
  16  26  12   154.58   157.75    0.954
  16  28   0   119.15   125.22    1.020
  16  28   2   170.54   180.81    0.854
  16  28   4    43.01    44.93    2.140
  16  28   6   159.72   170.08    0.954
  17   1   2    87.05    85.59    0.854
  17   1   4    15.13    12.79    2.025
  17   1   6    96.33    95.93    0.854
  17   1   8    13.89    12.51    1.550
  17   1  10    77.47    77.23    0.981
  17   1  12    22.70    21.76    1.598
  17   1  14    98.97    97.61    0.918
  17   1  18    71.45    71.73    1.123
  17   1  22    68.80    66.92    1.440
  17   1  26    49.47    49.61    0.757
  17   1  30    44.08    44.58    0.769
  17   2   1    85.57    85.59    0.870
  17   2   3   107.72   107.40    0.823
  17   2   5    92.69    91.00    0.870
  17   2   7    98.13    95.71    0.870
  17   2   9    93.07    93.66    0.918
  17   2  11    69.76    68.74    0.886
  17   2  13   107.34   106.27    0.870
  17   2  15    68.45    68.20    1.060
  17   2  17    78.95    79.39    0.997
  17   2  19    65.39    66.56    1.298
  17   2  21    43.86    44.95    1.772
  17   2  23    65.37    64.41    1.614
  17   2  25    28.57    30.83    1.534
  17   2  27    44.57    44.76    0.819
  17   2  29    31.75    26.58    2.709
  17   3   2   108.14   107.40    0.807
  17   3   4    22.30    22.47    1.661
  17   3   6   104.04   103.22    0.855
  17   3   8    23.51    24.78    1.724
  17   3  10   102.27   102.04    0.870
  17   3  14    59.26    57.66    1.044
  17   3  16    25.10    23.71    1.898
  17   3  16    22.69    23.71    1.930
  17   3  18    69.49    69.46    1.202
  17   3  20    18.32     0.88    3.132
  17   3  22    53.20    52.58    1.725
  17   3  24    13.04     6.59    2.889
  17   3  26    45.08    44.05    1.215
  17   3  30    31.74    32.61    2.625
  17   4   3    22.80    22.47    1.519
  17   4   5    37.32    36.81    1.218
  17   4   7    26.77    26.30    1.551
  17   4   9    12.77    13.81    2.753
  17   4  11    15.06    10.87    2.167
  17   4  13    13.24    12.57    1.630
  17   4  15    12.37    11.03    3.306
  17   4  27     7.63     5.55    2.073
  17   5   2    91.85    91.00    0.854
  17   5   4    39.20    36.81    1.155
  17   5   6    52.27    52.18    0.918
  17   5   8    13.83    15.64    1.851
  17   5  10    96.25    97.63    0.744
  17   5  12    17.95    16.94    2.041
  17   5  14    88.38    89.55    0.981
  17   5  18    79.34    78.09    1.171
  17   5  22    63.65    64.86    1.614
  17   5  24    10.77    10.70    3.267
  17   5  26    53.75    54.60    1.136
  17   5  30    40.99    40.48    2.090
  17   6   1    96.04    95.93    0.870
  17   6   3   104.35   103.22    0.855
  17   6   5    53.17    52.18    1.060
  17   6   7   114.67   115.32    0.918
  17   6   9    86.65    87.21    0.870
  17   6  11    99.62   100.63    0.775
  17   6  13    75.83    75.11    0.918
  17   6  15    57.17    58.67    1.218
  17   6  15    57.54    58.67    1.060
  17   6  17    74.18    72.97    1.108
  17   6  19    57.69    57.32    1.566
  17   6  21    62.62    61.06    1.535
  17   6  23    40.98    40.60    1.195
  17   6  25    44.03    43.55    1.195
  17   6  27    26.61    27.99    3.244
  17   6  29    43.52    41.04    2.040
  17   7   2    96.84    95.71    0.886
  17   7   4    26.68    26.30    1.503
  17   7   6   116.73   115.32    0.886
  17   7  10    85.02    84.44    0.886
  17   7  14    59.34    58.51    0.949
  17   7  16    15.26    13.65    2.879
  17   7  18    56.44    55.60    1.440
  17   7  20    18.91    12.86    3.528
  17   7  22    56.52    57.47    0.817
  17   7  24    21.75    21.59    1.056
  17   7  26    29.18    32.03    3.110
  17   8   3    22.17    24.78    1.819
  17   8   5    17.24    15.64    2.168
  17   8  11    22.58    21.99    1.171
  17   8  13    18.96    21.36    1.519
  17   8  21    22.89    16.04    3.639
  17   9   2    95.03    93.66    0.886
  17   9   4    15.77    13.81    2.310
  17   9   6    87.95    87.21    0.981
  17   9  10    57.55    56.77    1.060
  17   9  12    12.87    13.08    1.598
  17   9  14    98.45    98.33    0.807
  17   9  16    16.37    14.46    3.196
  17   9  18    49.97    49.39    0.823
  17   9  22    46.88    47.29    0.837
  17   9  26    47.20    45.27    1.923
  17  10   1    75.59    77.23    0.997
  17  10   3   101.96   102.04    0.950
  17  10   5    98.72    97.63    0.823
  17  10   7    84.88    84.44    0.886
  17  10   9    54.92    56.77    1.155
  17  10  11    74.03    71.35    1.013
  17  10  13    69.54    71.10    0.933
  17  10  13    70.80    71.10    0.823
  17  10  15    74.59    73.64    0.886
  17  10  17    55.77    56.60    1.582
  17  10  19    55.47    53.76    1.551
  17  10  21    42.72    43.31    1.116
  17  10  23    46.08    45.53    0.817
  17  10  25    38.40    38.35    2.425
  17  10  27    35.94    38.38    2.408
  17  10  27    40.29    38.38    2.073
  17  11   2    69.60    68.74    0.918
  17  11   6   100.21   100.64    0.870
  17  11   8    22.84    21.99    1.756
  17  11  10    70.23    71.35    1.060
  17  11  12    16.36    16.50    2.705
  17  11  12    16.82    16.50    2.452
  17  11  14    53.73    53.56    0.902
  17  11  18    71.76    71.13    1.298
  17  11  22    42.61    42.68    0.817
  17  11  26    47.72    49.97    1.706
  17  12   1    25.08    21.76    1.566
  17  12   3    13.12     9.92    2.468
  17  12   5    17.62    16.94    2.231
  17  12   9    15.55    13.08    2.626
  17  12  11    13.64    16.50    2.958
  17  12  15    22.97    21.48    1.266
  17  12  23    11.21    14.40    1.753
  17  13   2   105.48   106.28    0.839
  17  13   4    14.97    12.57    2.595
  17  13   6    77.17    75.11    0.981
  17  13   8    22.91    21.36    1.946
  17  13  10    71.31    71.11    1.013
  17  13  14    59.85    59.56    0.902
  17  13  18    45.09    37.25    1.756
  17  13  22    30.38    31.48    0.857
  17  13  26    31.67    33.48    2.726
  17  14   1    97.64    97.61    0.934
  17  14   3    58.24    57.65    1.076
  17  14   5    90.70    89.55    0.981
  17  14   7    60.71    58.51    1.123
  17  14   9    96.33    98.33    0.950
  17  14  11    53.05    53.56    1.297
  17  14  13    58.63    59.57    1.424
  17  14  15    53.81    51.68    1.424
  17  14  17    50.82    51.11    0.902
  17  14  19    41.64    42.08    1.195
  17  14  21    43.13    42.25    1.275
  17  14  23    40.06    39.30    0.836
  17  14  25    33.49    36.12    2.525
  17  14  25    35.78    36.12    0.769
  17  14  27    29.47    29.88    2.826
  17  15   2    68.92    68.20    1.060
  17  15   4    11.74    11.04    3.591
  17  15   6    58.88    58.67    1.139
  17  15   6    60.53    58.67    1.044
  17  15   8    17.05    16.82    2.547
  17  15  10    71.23    73.64    1.187
  17  15  12    28.31    21.48    2.262
  17  15  14    51.95    51.68    1.471
  17  15  16    13.76    13.79    1.772
  17  15  18    51.91    51.94    1.056
  17  15  22    54.15    53.06    0.769
  17  15  22    54.17    53.06    0.857
  17  15  26    31.93    31.21    2.675
  17  16   3    26.69    23.71    1.598
  17  16   7    13.33    13.65    3.386
  17  16   9    21.33    14.45    2.563
  17  16  15    16.32    13.79    4.620
  17  16  19    10.68     7.69    3.486
  17  16  23    11.32     8.83    1.572
  17  17   2    79.22    79.39    0.997
  17  17   6    72.53    72.97    1.139
  17  17  10    58.14    56.60    1.487
  17  17  14    52.32    51.11    1.740
  17  17  18    27.78    27.10    1.494
  17  17  22    40.00    42.82    0.786
  17  18   1    71.25    71.73    1.171
  17  18   3    68.22    69.46    1.187
  17  18   5    77.00    78.08    1.234
  17  18   7    56.17    55.60    1.503
  17  18   9    50.49    49.39    1.424
  17  18  11    70.03    71.13    1.313
  17  18  13    38.38    37.25    2.215
  17  18  15    50.29    51.94    1.056
  17  18  17    26.63    27.10    1.594
  17  18  19    45.91    47.25    1.215
  17  18  21    39.92    40.31    0.786
  17  18  23    27.24    26.73    0.836
  17  19   2    64.42    66.55    1.345
  17  19   4    14.61     1.94    4.272
  17  19   6    56.44    57.32    1.329
  17  19  10    54.21    53.76    1.614
  17  19  14    42.35    42.08    1.195
  17  19  18    47.73    47.25    1.215
  17  19  22    18.55    20.19    1.104
  17  20  15    11.75    10.18    3.188
  17  20  21     7.91     9.24    1.940
  17  21   2    46.84    44.95    1.709
  17  21   6    62.32    61.06    1.503
  17  21   8    21.22    16.04    3.939
  17  21  10    43.17    43.31    1.076
  17  21  12    12.97    14.78    2.729
  17  21  14    42.74    42.25    1.136
  17  21  18    41.96    40.31    2.140
  17  21  20    11.27     9.24    1.371
  17  21  22    37.30    36.99    0.769
  17  22   1    63.96    66.92    1.535
  17  22   3    53.53    52.58    1.693
  17  22   5    63.87    64.86    1.614
  17  22   7    57.32    57.47    0.976
  17  22   9    47.96    47.29    1.076
  17  22  11    43.30    42.68    1.116
  17  22  13    32.66    31.48    1.315
  17  22  15    53.30    53.06    1.806
  17  22  17    41.67    42.82    2.207
  17  22  21    36.75    36.99    0.769
  17  23   2    65.18    64.41    0.916
  17  23   6    37.64    40.60    1.295
  17  23   8    10.35     7.86    3.327
  17  23  10    44.45    45.53    1.195
  17  23  12    16.32    14.39    2.670
  17  23  14    39.03    39.30    2.375
  17  23  20     8.24     7.53    1.789
  17  24   7    22.12    21.59    1.972
  17  25   2    31.81    30.83    1.434
  17  25   6    42.39    43.55    1.235
  17  25  10    40.22    38.35    2.274
  17  26   1    48.45    49.61    1.195
  17  26   3    43.21    44.05    1.295
  17  26   5    53.57    54.60    1.215
  17  26   7    28.34    32.03    3.211
  17  26   9    44.22    45.27    2.040
  17  27   2    44.84    44.76    2.174
  17  27   6    25.42    27.99    3.378
  17  28   3    20.07    12.97    3.863
  18   0   2   104.25   107.94    0.870
  18   0   4   356.26   354.96    1.064
  18   0   6    74.72    76.16    0.854
  18   0   8    16.79    16.40    2.342
  18   0  10    56.62    56.79    0.997
  18   0  12   358.10   357.70    1.095
  18   0  14    69.50    71.01    1.076
  18   0  16    13.26    14.52    3.180
  18   0  18    75.57    74.47    0.949
  18   0  20   271.81   267.92    1.141
  18   0  22    54.67    53.13    1.756
  18   0  24    27.43    25.53    1.454
  18   0  26    23.21    27.90    3.779
  18   0  26    28.79    27.90    1.753
  18   0  28   171.67   166.07    0.786
  18   0  28   166.32   166.07    0.820
  18   1   1   104.10   101.60    0.855
  18   1   3   118.28   115.75    0.855
  18   1   5    79.94    77.62    0.918
  18   1   7   109.53   107.78    0.886
  18   1   9    89.46    88.72    0.886
  18   1  11    84.59    83.74    0.918
  18   1  13    89.98    90.85    0.934
  18   1  15    67.99    67.61    1.123
  18   1  15    68.65    67.61    1.013
  18   1  17    70.77    71.73    1.171
  18   1  19    75.20    75.55    0.997
  18   1  21    45.64    46.11    1.867
  18   1  23    62.81    63.38    0.757
  18   1  25    26.89    26.94    1.614
  18   1  27    48.73    48.17    0.786
  18   1  29    28.79    27.96    2.976
  18   2   0   109.61   107.94    0.823
  18   2   4   302.58   300.77    1.062
  18   2   6    14.27    18.78    2.484
  18   2   8    83.79    85.40    0.949
  18   2  10    36.38    37.76    1.187
  18   2  12   264.17   264.39    1.109
  18   2  14    19.59    20.38    2.247
  18   2  16    61.03    60.98    1.076
  18   2  20   196.69   195.63    0.855
  18   2  24    49.52    50.10    1.136
  18   2  28   132.02   130.39    0.903
  18   2  28   129.94   130.39    0.887
  18   3   1   116.85   115.76    0.855
  18   3   3   133.68   132.76    0.823
  18   3   5    89.59    89.64    0.854
  18   3   7   114.94   113.22    0.886
  18   3   9    93.85    92.72    0.760
  18   3  11    77.86    76.62    0.823
  18   3  13    79.57    78.62    0.870
  18   3  15    48.02    47.15    1.313
  18   3  15    49.23    47.15    1.139
  18   3  17    69.39    69.46    1.171
  18   3  19    45.26    43.48    1.804
  18   3  21    46.97    47.61    0.997
  18   3  23    42.58    45.20    1.235
  18   3  25    45.28    44.61    1.136
  18   3  27    36.28    34.20    2.458
  18   3  29    44.16    44.31    0.702
  18   4   0   349.84   354.96    1.064
  18   4   2   304.27   300.77    1.094
  18   4   6   287.32   289.48    1.126
  18   4   8   369.55   375.06    1.159
  18   4  10   254.49   253.85    1.062
  18   4  12    10.78     9.27    3.449
  18   4  14   242.50   245.27    1.188
  18   4  16   288.37   289.23    1.126
  18   4  18   208.35   208.37    0.934
  18   4  20    21.13    25.26    3.354
  18   4  22   169.13   167.53    1.029
  18   4  24   205.34   204.39    0.897
  18   4  26   129.23   130.35    1.037
  18   4  28    10.80    11.96    1.538
  18   5   1    80.81    77.62    0.934
  18   5   3    92.40    89.64    0.807
  18   5   5    83.27    81.74    0.934
  18   5   7   100.23    98.68    0.807
  18   5   9    90.91    90.68    0.760
  18   5  11    83.17    83.41    0.949
  18   5  13   105.50   105.70    0.934
  18   5  15    66.28    68.49    1.060
  18   5  17    78.51    78.08    1.171
  18   5  19    62.12    63.23    1.329
  18   5  21    64.37    63.15    1.551
  18   5  23    44.55    46.56    1.275
  18   5  25    43.74    42.81    1.235
  18   5  27    40.87    36.90    2.241
  18   5  29    38.72    36.12    2.174
  18   6   0    73.56    76.16    0.997
  18   6   2    16.65    18.78    2.152
  18   6   4   288.96   289.48    1.126
  18   6   8    59.22    62.54    0.823
  18   6  10    15.38    11.57    2.342
  18   6  12   247.80   249.64    1.125
  18   6  14    12.76     6.99    2.958
  18   6  16    87.86    89.50    1.076
  18   6  20   177.48   176.20    0.966
  18   6  24    55.63    55.21    1.076
  18   6  28   140.86   137.60    0.903
  18   7   1   108.58   107.78    0.886
  18   7   3   115.58   113.22    0.886
  18   7   5    98.17    98.67    0.950
  18   7   7    98.08    94.54    0.823
  18   7   9    88.27    88.75    0.807
  18   7  11    75.13    73.81    0.839
  18   7  13    65.79    62.54    1.123
  18   7  15    63.62    64.61    1.171
  18   7  17    55.55    55.60    1.487
  18   7  19    52.35    51.35    1.535
  18   7  21    33.80    31.16    2.516
  18   7  23    58.78    59.07    0.996
  18   7  25    37.10    34.37    2.441
  18   7  25    33.38    34.37    1.673
  18   7  27    46.15    42.45    1.890
  18   7  27    43.63    42.45    1.856
  18   7  29    28.15    26.69    0.786
  18   8   0    12.90    16.40    2.958
  18   8   2    84.42    85.40    0.981
  18   8   4   374.38   375.06    1.000
  18   8   6    62.24    62.54    0.981
  18   8  10    85.32    85.38    0.823
  18   8  12   298.82   302.89    1.158
  18   8  14    58.01    58.90    1.123
  18   8  18    64.54    65.00    1.297
  18   8  20   213.92   211.99    0.919
  18   8  22    48.52    47.27    0.837
  18   8  26    21.46    23.63    4.063
  18   8  28   155.09   151.33    0.870
  18   9   1    89.25    88.72    0.981
  18   9   3    92.46    92.72    0.870
  18   9   5    90.69    90.68    0.839
  18   9   7    88.09    88.75    0.934
  18   9   9    61.34    62.44    1.013
  18   9  11    80.61    80.13    1.013
  18   9  13    70.61    71.81    0.886
  18   9  15    75.15    74.48    1.171
  18   9  17    50.25    49.39    1.424
  18   9  19    65.82    64.50    1.440
  18   9  21    50.69    50.50    0.837
  18   9  23    44.66    45.65    1.275
  18   9  25    38.51    33.77    2.525
  18   9  27    42.66    42.11    0.702
  18  10   0    55.64    56.79    0.981
  18  10   2    37.17    37.76    1.218
  18  10   4   255.68   253.85    1.062
  18  10   6    11.59    11.57    3.038
  18  10   8    82.09    85.38    0.736
  18  10  12   219.27   220.49    1.077
  18  10  14    27.37    29.15    1.297
  18  10  16    52.87    52.74    1.614
  18  10  20   190.50   192.01    0.817
  18  10  24    47.36    48.23    1.990
  18  10  24    49.81    48.23    1.275
  18  10  26    16.73     8.05    4.782
  18  10  26    15.58     8.05    4.933
  18  10  28   115.35   114.40    0.987
  18  11   1    86.14    83.74    0.886
  18  11   3    75.96    76.62    0.934
  18  11   5    84.62    83.41    0.934
  18  11   7    73.76    73.80    1.044
  18  11   9    81.63    80.13    1.044
  18  11  11    70.82    71.73    1.013
  18  11  13    63.69    62.10    1.187
  18  11  15    73.16    73.77    0.934
  18  11  17    69.95    71.13    1.313
  18  11  19    43.93    45.38    2.136
  18  11  21    53.41    53.30    0.737
  18  11  23    42.94    41.19    0.837
  18  11  25    50.11    50.69    1.873
  18  11  27    22.01    21.70    0.903
  18  12   0   352.64   357.70    1.111
  18  12   2   264.74   264.39    1.109
  18  12   6   250.75   249.64    1.173
  18  12   8   305.33   302.89    1.173
  18  12  10   221.49   220.49    0.808
  18  12  14   193.93   193.85    0.871
  18  12  16   237.08   233.48    1.061
  18  12  18   166.14   165.72    1.013
  18  12  20    11.02    10.40    1.693
  18  12  22   142.35   140.68    0.698
  18  12  24   163.51   162.23    0.887
  18  12  26   120.14   117.70    0.970
  18  13   1    90.89    90.85    0.949
  18  13   3    78.50    78.62    0.997
  18  13   5   105.72   105.70    0.934
  18  13   7    61.94    62.54    1.171
  18  13   9    72.32    71.81    1.013
  18  13  11    62.92    62.10    1.202
  18  13  13    60.89    60.69    0.933
  18  13  15    47.60    47.29    0.854
  18  13  17    36.64    37.25    1.092
  18  13  19    40.87    40.04    1.195
  18  13  21    48.35    48.35    0.837
  18  13  23    26.74    25.71    0.953
  18  13  25    38.45    39.18    2.224
  18  13  25    35.66    39.18    2.324
  18  13  27    36.45    33.44    2.341
  18  14   0    71.07    71.01    1.044
  18  14   2    17.03    20.38    2.705
  18  14   4   246.88   245.27    1.188
  18  14   6    11.79     6.99    3.401
  18  14   8    60.67    58.90    1.076
  18  14  10    29.76    29.15    1.993
  18  14  12   195.22   193.85    0.966
  18  14  16    58.64    56.47    0.854
  18  14  20   139.60   138.30    0.817
  18  14  24    36.93    36.00    2.324
  18  14  24    38.93    36.00    2.057
  18  15   1    67.72    67.61    1.108
  18  15   1    68.46    67.61    1.013
  18  15   3    49.03    47.15    1.282
  18  15   3    45.45    47.15    1.218
  18  15   5    68.18    68.49    1.060
  18  15   7    66.46    64.61    1.123
  18  15   9    72.36    74.48    1.187
  18  15  11    75.05    73.77    1.250
  18  15  13    46.89    47.29    1.630
  18  15  15    78.21    79.20    0.854
  18  15  17    52.36    51.94    1.036
  18  15  19    53.27    52.95    1.056
  18  15  21    42.76    40.47    0.857
  18  15  23    43.30    44.49    0.853
  18  15  25    39.27    37.17    2.257
  18  16   0    18.37    14.52    2.516
  18  16   2    58.59    60.98    1.139
  18  16   4   286.90   289.23    1.142
  18  16   6    87.09    89.50    1.076
  18  16  10    52.55    52.74    1.677
  18  16  12   236.01   233.48    0.840
  18  16  14    59.45    56.47    0.839
  18  16  18    24.32    21.75    1.653
  18  16  20   181.47   178.35    0.837
  18  16  22    26.06    24.94    0.970
  18  17   1    69.97    71.73    1.171
  18  17   3    70.97    69.46    1.139
  18  17   5    78.01    78.09    1.203
  18  17   7    56.12    55.60    1.471
  18  17   9    47.83    49.39    1.535
  18  17  11    70.39    71.13    1.313
  18  17  13    36.96    37.25    2.326
  18  17  15    52.27    51.94    1.036
  18  17  17    24.79    27.10    1.654
  18  17  19    48.86    47.25    1.195
  18  17  21    40.61    40.31    0.786
  18  17  23    37.42    26.73    1.706
  18  18   0    73.89    74.47    1.266
  18  18   4   210.82   208.37    0.950
  18  18   8    64.66    65.00    1.313
  18  18  12   166.72   165.72    1.013
  18  18  16    20.22    21.75    1.972
  18  18  20   128.47   129.49    0.652
  18  18  24    28.98    24.45    2.876
  18  18  24    28.98    24.45    2.876
  18  19   1    75.23    75.55    1.123
  18  19   3    43.60    43.48    1.598
  18  19   5    62.78    63.23    1.313
  18  19   7    53.20    51.35    1.551
  18  19   9    66.08    64.50    1.456
  18  19  11    43.31    45.38    2.168
  18  19  13    39.26    40.04    1.275
  18  19  15    54.71    52.95    1.016
  18  19  17    48.66    47.25    1.195
  18  19  19    36.30    35.34    2.391
  18  19  21    42.47    41.47    0.719
  18  19  23    28.30    27.92    2.960
  18  20   0   267.64   267.92    1.173
  18  20   2   196.86   195.63    0.855
  18  20   4    28.65    25.26    2.547
  18  20   6   178.65   176.20    0.950
  18  20   8   214.26   211.99    0.966
  18  20  10   192.61   192.02    0.858
  18  20  12    10.77    10.40    3.028
  18  20  14   139.02   138.30    0.817
  18  20  16   183.57   178.35    0.917
  18  20  18   127.31   129.49    0.987
  18  20  22   110.30   111.03    0.636
  18  21   1    45.25    46.11    1.899
  18  21   3    49.05    47.61    1.867
  18  21   5    61.65    63.15    1.630
  18  21   7    27.08    31.16    3.291
  18  21   9    50.41    50.49    1.056
  18  21  11    50.81    53.30    1.056
  18  21  13    46.70    48.35    1.056
  18  21  15    41.08    40.47    1.355
  18  21  17    39.89    40.31    2.257
  18  21  19    41.21    41.47    0.719
  18  21  21    41.51    43.25    0.736
  18  22   0    52.23    53.13    1.914
  18  22   4   166.15   167.53    0.758
  18  22   8    47.11    47.27    1.056
  18  22  12   142.23   140.68    0.777
  18  22  16    30.07    24.94    2.909
  18  22  20   109.62   111.03    0.652
  18  23   1    63.57    63.38    0.976
  18  23   3    44.64    45.21    1.156
  18  23   5    45.66    46.56    0.996
  18  23   7    59.89    59.07    0.976
  18  23   9    47.03    45.65    1.056
  18  23  11    40.75    41.19    1.315
  18  23  13    27.88    25.70    3.328
  18  23  15    43.69    44.49    2.157
  18  23  19    27.43    27.92    0.836
  18  24   0    24.60    25.53    1.653
  18  24   2    50.54    50.10    1.076
  18  24   4   201.09   204.39    0.897
  18  24   6    54.71    55.21    1.016
  18  24  10    44.18    48.23    2.140
  18  24  12   154.79   162.23    0.904
  18  24  18    25.13    24.45    0.853
  18  24  18    25.13    24.45    0.853
  18  25   1    22.95    26.94    1.833
  18  25   3    42.75    44.61    1.215
  18  25   5    42.49    42.81    1.275
  18  25   7    35.55    34.37    2.525
  18  25   9    31.27    33.77    3.027
  18  25  11    45.93    50.69    1.990
  18  26   0    26.24    27.90    3.428
  18  26   4   128.20   130.35    1.037
  18  27   1    47.99    48.17    1.923
  18  27   3    32.25    34.20    2.659
  18  27   5    30.68    36.90    2.977
  19   1   2    75.12    73.85    0.949
  19   1   6   111.61   112.61    0.918
  19   1  10    61.42    61.53    0.918
  19   1  14    74.34    73.12    1.060
  19   1  14    72.94    73.12    0.997
  19   1  18    76.02    75.55    1.313
  19   1  22    36.75    36.71    1.215
  19   1  26    59.58    60.33    1.739
  19   2   1    72.87    73.85    0.870
  19   2   3   109.26   109.41    0.870
  19   2   5    73.89    74.94    0.949
  19   2   7   103.57   103.49    0.823
  19   2   9    76.45    76.55    0.949
  19   2  11    76.19    75.42    0.997
  19   2  13    78.44    77.96    1.044
  19   2  15    60.09    58.37    1.123
  19   2  17    64.54    66.55    1.361
  19   2  19    44.97    42.85    1.709
  19   2  21    39.94    38.00    2.262
  19   2  23    49.94    50.07    1.076
  19   2  25    44.86    41.21    1.275
  19   2  27    36.75    34.31    0.736
  19   2  27    34.34    34.31    0.719
  19   2  29    36.35    33.19    2.308
  19   3   2   109.89   109.41    0.870
  19   3   4    13.14     1.31    2.215
  19   3   6    91.78    91.24    0.823
  19   3   8    19.76    21.41    1.630
  19   3  10    69.75    70.27    0.997
  19   3  12    13.08     5.37    2.895
  19   3  14    75.94    78.70    1.013
  19   3  18    41.13    43.48    2.009
  19   3  22    39.78    42.69    1.215
  19   3  24    17.17    16.18    2.211
  19   3  26    36.56    36.56    2.659
  19   4   1     9.38     8.67    2.547
  19   4   5    11.09     9.37    2.104
  19   4   9    27.76    27.68    1.503
  19   4  15    24.81    23.55    2.072
  19   5   2    76.80    74.94    1.028
  19   5   6    65.97    67.47    0.807
  19   5   8     8.25     8.36    2.500
  19   5  10    87.67    89.70    0.981
  19   5  12    19.44    21.07    2.231
  19   5  14    66.24    66.03    1.060
  19   5  16    14.09     9.38    4.082
  19   5  18    62.75    63.23    1.313
  19   5  22    72.17    71.78    0.996
  19   5  26    29.47    34.12    2.976
  19   5  28    26.13    18.12    3.194
  19   6   1   114.89   112.61    0.775
  19   6   3    89.54    91.24    0.886
  19   6   5    67.51    67.47    0.823
  19   6   7    70.64    71.16    0.823
  19   6   9    72.66    74.65    0.870
  19   6  11    58.77    60.90    0.752
  19   6  13    74.26    73.92    1.013
  19   6  15    41.98    43.73    1.614
  19   6  17    57.59    57.32    1.535
  19   6  19    73.29    73.52    1.329
  19   6  21    57.11    55.75    0.976
  19   6  23    46.34    45.09    1.136
  19   6  27    41.58    38.83    2.073
  19   7   2   104.22   103.49    0.807
  19   7   6    71.04    71.16    0.823
  19   7   8    14.68    15.52    1.535
  19   7  10    88.23    89.32    0.997
  19   7  12    16.12    15.59    2.784
  19   7  12    17.81    15.59    2.120
  19   7  14    51.16    52.68    1.297
  19   7  18    50.94    51.35    1.614
  19   7  22    43.82    42.67    1.116
  19   7  26    37.64    35.70    2.542
  19   8   3    24.05    21.40    1.630
  19   8   7    16.40    15.52    1.408
  19   8   9    31.16    31.16    1.076
  19   8  11    29.20    27.50    1.645
  19   8  13    14.60     4.27    2.848
  19   8  15    11.47    11.26    2.009
  19   8  23    16.55    13.55    2.351
  19   9   2    78.10    76.56    0.918
  19   9   4    28.62    27.68    1.503
  19   9   6    74.89    74.65    0.997
  19   9   8    29.16    31.16    1.661
  19   9  10    75.72    78.44    0.886
  19   9  14    51.33    51.13    1.471
  19   9  18    64.65    64.50    1.456
  19   9  20     9.95     8.85    1.813
  19   9  22    44.82    42.30    1.136
  19   9  26    49.42    46.07    1.773
  19   9  26    46.70    46.07    1.823
  19  10   1    61.48    61.53    1.044
  19  10   3    70.27    70.28    1.013
  19  10   5    84.47    89.70    0.736
  19  10   7    88.32    89.32    0.997
  19  10   9    79.21    78.44    1.060
  19  10  11    57.70    59.33    0.902
  19  10  13    71.67    71.34    0.886
  19  10  15    66.47    66.14    1.202
  19  10  17    53.04    53.76    1.598
  19  10  19    27.33    27.49    0.896
  19  10  21    31.58    31.86    0.857
  19  10  23    41.13    41.50    1.395
  19  10  25    47.50    48.45    1.756
  19  10  27    37.01    33.88    2.291
  19  11   2    75.78    75.42    0.997
  19  11   6    63.78    60.90    1.076
  19  11   8    27.95    27.49    1.756
  19  11  10    59.60    59.33    0.886
  19  11  12    13.65    14.00    1.661
  19  11  14    76.61    77.30    0.934
  19  11  18    45.02    45.38    2.057
  19  11  22    46.41    51.09    1.215
  19  11  26    35.80    35.07    0.736
  19  12   5    23.34    21.07    1.898
  19  12   7    14.93    15.59    2.705
  19  12  11    13.14    14.00    4.129
  19  12  13    17.26    17.20    1.408
  19  12  15    24.95    23.58    1.123
  19  12  21     7.91     7.72    1.893
  19  13   2    80.05    77.96    1.044
  19  13   6    74.25    73.92    1.013
  19  13  10    68.75    71.34    1.250
  19  13  12    19.40    17.20    3.433
  19  13  14    39.90    40.02    0.949
  19  13  18    36.41    40.04    1.295
  19  13  20     8.11    10.55    1.952
  19  13  22    45.67    45.98    0.836
  19  13  26    25.18    24.41    3.277
  19  14   1    71.50    73.12    1.139
  19  14   1    71.38    73.12    1.013
  19  14   3    79.46    78.70    0.981
  19  14   5    65.70    66.03    1.076
  19  14   7    53.53    52.68    1.250
  19  14   9    49.16    51.13    1.582
  19  14  11    79.93    77.30    1.266
  19  14  13    40.07    40.02    0.902
  19  14  15    52.95    51.97    0.965
  19  14  17    41.93    42.08    1.136
  19  14  19    54.42    54.94    0.757
  19  14  21    47.83    47.68    0.853
  19  14  23    29.22    32.08    2.675
  19  14  25    29.09    28.86    2.976
  19  15   2    59.04    58.36    1.139
  19  15   4    23.83    23.55    2.199
  19  15   6    46.23    43.73    1.487
  19  15   8    13.31    11.26    4.430
  19  15  10    66.19    66.13    1.202
  19  15  12    23.22    23.58    2.943
  19  15  14    52.90    51.97    0.902
  19  15  18    53.67    52.95    1.056
  19  15  20    12.29     4.52    0.697
  19  15  22    47.16    47.50    0.769
  19  16  11    14.32     9.28    4.699
  19  16  21    14.74    14.82    1.304
  19  17   2    65.61    66.56    1.345
  19  17   6    56.99    57.32    1.329
  19  17  10    54.56    53.76    1.566
  19  17  14    43.25    42.08    1.156
  19  17  16    11.90     7.69    3.068
  19  17  18    46.71    47.25    1.235
  19  18   1    73.35    75.55    1.139
  19  18   3    43.94    43.48    1.551
  19  18   5    61.89    63.23    1.361
  19  18   7    49.35    51.35    1.661
  19  18   9    65.85    64.50    1.424
  19  18  11    47.11    45.38    2.025
  19  18  13    41.23    40.04    1.195
  19  18  15    51.39    52.95    1.116
  19  18  17    46.76    47.25    1.215
  19  18  19    35.80    35.34    0.786
  19  18  21    41.63    41.47    0.736
  19  18  23    31.42    27.92    2.659
  19  19   2    42.32    42.85    1.772
  19  19   6    75.85    73.52    1.329
  19  19  10    28.31    27.49    1.355
  19  19  14    53.98    54.94    1.076
  19  19  18    30.86    35.34    2.843
  19  19  22    34.40    34.90    0.786
  19  20  17    21.48     5.60    3.913
  19  21   2    37.55    38.00    2.452
  19  21   6    55.88    55.75    0.976
  19  21  10    30.86    31.86    1.454
  19  21  14    47.15    47.68    2.007
  19  22   1    34.96    36.71    1.375
  19  22   3    41.73    42.69    1.215
  19  22   5    70.90    71.78    0.837
  19  22   7    41.81    42.67    1.156
  19  22   9    42.72    42.30    1.076
  19  22  11    50.10    51.09    1.195
  19  22  13    49.14    45.98    1.940
  19  22  15    48.17    47.50    1.923
  19  22  19    33.94    34.90    0.769
  19  23   2    51.38    50.07    1.056
  19  23   4    10.83     4.27    3.327
  19  23   6    44.19    45.09    1.116
  19  23   8    15.68    13.55    2.610
  19  23  10    44.54    41.50    1.295
  19  23  18    29.14    27.92    0.736
  19  24   3    13.14    16.18    3.028
  19  24   7    17.33    13.27    2.650
  19  25   2    41.58    41.21    1.355
  19  26   1    56.34    60.33    1.806
  19  26   3    31.52    36.56    2.759
  19  26   5    32.77    34.12    2.642
  20   0   0   305.43   303.27    1.158
  20   0   2   410.05   411.02    1.160
  20   0   4    72.42    73.40    0.918
  20   0   6   324.75   322.85    1.047
  20   0   8   242.51   241.15    1.109
  20   0  10   325.18   324.31    1.126
  20   0  12   101.93   101.37    0.981
  20   0  14   260.79   263.46    1.141
  20   0  16   171.98   170.45    0.839
  20   0  18   269.53   267.92    1.062
  20   0  20    77.83    75.79    1.377
  20   0  22   210.37   211.36    0.977
  20   0  24   137.56   135.79    0.738
  20   0  26   141.73   142.14    0.987
  20   0  28    37.98    40.20    2.358
  20   1   9    13.82    12.88    2.642
  20   1  15    15.62    14.44    3.386
  20   1  21    10.67     7.02    3.128
  20   2   0   408.53   411.02    1.160
  20   2   2   323.93   320.09    1.174
  20   2   4    13.96     6.29    2.278
  20   2   6   280.13   278.27    1.062
  20   2   8   364.54   363.24    1.095
  20   2  10   232.57   231.58    1.156
  20   2  14   216.02   217.97    0.840
  20   2  16   235.20   235.77    0.935
  20   2  18   195.66   195.63    0.855
  20   2  22   161.92   161.77    0.777
  20   2  24   179.27   176.20    0.777
  20   2  26   125.85   124.97    0.669
  20   2  28     8.31     4.69    1.756
  20   3   5     9.91     8.01    2.199
  20   3   7    10.69     3.81    2.215
  20   4   0    72.03    73.40    0.807
  20   4   2     9.97     6.29    2.057
  20   4   4   440.61   446.51    1.018
  20   4   8    99.53   102.46    0.918
  20   4  10    28.20    29.37    1.297
  20   4  12   373.78   372.86    1.191
  20   4  12   373.91   372.86    1.080
  20   4  14    16.48    13.15    3.022
  20   4  16    46.72    46.75    1.677
  20   4  18    29.76    25.26    2.389
  20   4  20   247.36   245.75    0.951
  20   4  22    15.49    15.06    1.235
  20   4  24    37.50    33.35    1.375
  20   4  28   191.90   185.67    0.803
  20   5   1    10.32     9.40    1.883
  20   5   9    18.69    18.02    2.215
  20   5  13    13.63     4.05    3.069
  20   6   0   321.38   322.85    1.015
  20   6   2   275.32   278.27    1.015
  20   6   6   274.29   279.05    1.094
  20   6   8   338.92   340.85    1.127
  20   6  10   230.82   234.75    0.871
  20   6  12    27.64    28.01    1.772
  20   6  14   220.04   219.45    0.887
  20   6  16   263.17   262.03    0.951
  20   6  18   177.15   176.20    0.950
  20   6  22   149.73   149.48    0.817
  20   6  24   186.35   184.64    0.837
  20   6  26   132.74   129.66    0.903
  20   6  26   131.30   129.66    0.887
  20   7  19    17.96    12.06    4.715
  20   8   0   240.52   241.15    1.109
  20   8   2   365.53   363.24    1.111
  20   8   4   100.38   102.46    0.807
  20   8   6   332.52   340.85    1.111
  20   8   8   228.46   227.27    0.871
  20   8  10   273.64   279.34    1.078
  20   8  12    62.10    63.09    1.202
  20   8  14   255.93   255.38    1.268
  20   8  16   181.10   177.74    0.887
  20   8  18   215.12   211.99    0.950
  20   8  20    45.57    45.12    0.857
  20   8  22   181.77   180.32    0.837
  20   8  24   129.81   128.32    1.054
  20   8  26   158.72   153.29    0.836
  20   9   1    12.39    12.88    3.101
  20   9   5    19.49    18.02    2.183
  20   9  19    13.52     8.85    1.375
  20   9  21     7.04     2.29    2.132
  20   9  25    16.81     6.94    4.799
  20  10   0   325.05   324.31    1.126
  20  10   2   231.82   231.58    1.156
  20  10   4    29.93    29.37    1.566
  20  10   6   234.73   234.75    0.840
  20  10   8   280.85   279.34    1.110
  20  10  10   214.60   216.50    0.808
  20  10  14   223.88   221.71    0.824
  20  10  16   256.07   253.35    1.204
  20  10  18   189.40   192.02    0.817
  20  10  22   154.97   152.46    0.837
  20  10  24   175.78   176.85    0.904
  20  10  26   116.61   116.53    0.987
  20  11   1    11.71     8.27    3.544
  20  11  13     8.96     8.06    2.674
  20  11  19    14.95     6.16    0.657
  20  11  21    15.48    16.05    1.195
  20  11  23    17.28    12.50    4.816
  20  12   0   102.81   101.37    0.981
  20  12   2    13.95    11.94    3.180
  20  12   4   374.01   372.86    1.191
  20  12   4   374.11   372.86    1.080
  20  12   6    26.49    28.01    1.867
  20  12   8    65.84    63.09    1.171
  20  12  12   298.44   298.90    1.237
  20  12  14    11.76     9.50    1.709
  20  12  16    51.43    50.53    1.851
  20  12  18    10.09    10.40    1.534
  20  12  20   238.60   234.87    0.938
  20  12  24    30.45    26.56    2.776
  20  12  24    27.82    26.56    2.876
  20  13   9    18.44    17.15    3.243
  20  13  11     7.86     8.06    2.516
  20  14   0   267.99   263.46    1.141
  20  14   2   221.16   217.97    0.840
  20  14   4    16.76    13.15    2.974
  20  14   6   218.29   219.45    0.887
  20  14   8   259.11   255.38    1.268
  20  14  10   222.88   221.71    0.824
  20  14  14   168.15   166.49    0.823
  20  14  16   226.81   226.43    1.077
  20  14  18   138.74   138.30    0.738
  20  14  22   120.93   121.67    0.719
  20  14  24   162.68   159.35    0.853
  20  15  11    11.47    12.76    1.677
  20  15  13     8.58     7.38    2.294
  20  15  19     7.10     4.52    1.833
  20  16   0   172.04   170.45    0.950
  20  16   2   234.88   235.77    0.935
  20  16   4    47.85    46.75    1.677
  20  16   6   266.61   262.03    1.094
  20  16   8   178.58   177.74    0.887
  20  16  10   255.81   253.35    1.236
  20  16  12    51.79    50.53    1.788
  20  16  14   225.38   226.43    1.077
  20  16  16   158.64   157.12    0.777
  20  16  18   182.19   178.35    0.817
  20  16  20    51.96    51.83    0.769
  20  16  22   154.27   152.40    0.853
  20  17   1    14.80     0.73    3.876
  20  17   7    21.23    12.86    3.259
  20  17  19     7.96     5.60    1.940
  20  18   0   270.75   267.92    1.173
  20  18   2   195.19   195.63    0.887
  20  18   4    22.89    25.26    3.117
  20  18   6   176.12   176.20    0.950
  20  18   8   212.54   211.99    0.950
  20  18  10   191.80   192.01    0.858
  20  18  12    14.27    10.40    2.331
  20  18  14   139.76   138.30    0.817
  20  18  16   181.47   178.35    0.817
  20  18  18   128.55   129.49    0.652
  20  18  22   110.38   111.03    1.004
  20  19   3    21.45    10.67    3.528
  20  19   5    16.34    13.51    4.920
  20  19  13    14.84    10.55    2.729
  20  20   0    74.44    75.79    1.456
  20  20   4   244.65   245.75    0.951
  20  20   8    46.56    45.12    1.116
  20  20  12   240.62   234.87    0.998
  20  20  16    56.12    51.83    1.689
  20  20  20   210.42   205.79    1.055
  20  21   5    11.08     0.73    3.347
  20  22   0   207.96   211.36    1.037
  20  22   2   162.01   161.78    0.738
  20  22   4    16.89    15.06    2.211
  20  22   6   147.60   149.48    0.817
  20  22   8   180.00   180.32    0.857
  20  22  10   154.79   152.46    0.837
  20  22  14   122.56   121.67    1.037
  20  22  18   109.21   111.03    0.636
  20  23   5    12.40     4.96    3.068
  20  23  17     8.38     7.53    1.639
  20  24   0   136.46   135.79    0.837
  20  24   2   178.53   176.20    0.817
  20  24   4    32.86    33.35    1.634
  20  24   6   176.33   184.64    0.904
  20  24   8   127.73   128.32    0.970
  20  24  10   175.04   176.85    0.904
  20  25   5    19.11     8.08    4.448
  20  26   2   119.44   124.97    1.054
  21   1   2    81.29    79.06    0.886
  21   1   6    99.06    97.47    0.918
  21   1   8    18.86    16.38    2.168
  21   1  10    45.98    46.99    1.297
  21   1  14    77.25    77.83    1.171
  21   1  16     7.96     5.22    2.136
  21   1  18    47.91    46.11    1.772
  21   1  20    10.78     7.02    3.048
  21   1  22    39.20    39.16    1.275
  21   1  26    42.93    41.29    2.007
  21   1  26    44.29    41.29    1.839
  21   2   1    79.31    79.07    0.918
  21   2   3    92.43    92.77    0.886
  21   2   5    71.94    71.33    0.981
  21   2   7    99.61    99.17    0.950
  21   2   9    59.41    58.52    1.123
  21   2  11    60.78    60.77    1.108
  21   2  13    68.10    69.89    1.139
  21   2  15    47.27    47.04    1.614
  21   2  17    44.81    44.95    1.725
  21   2  19    38.74    38.00    2.342
  21   2  21    41.35    40.50    1.136
  21   2  23    37.98    35.64    1.375
  21   2  25    34.38    36.54    2.609
  21   2  27    39.61    36.69    0.702
  21   3   2    93.35    92.77    0.870
  21   3   4    25.61    24.54    1.598
  21   3   6    88.40    89.33    0.839
  21   3   8    21.94    23.60    2.072
  21   3  10    69.36    70.99    1.139
  21   3  10    71.01    70.99    1.013
  21   3  14    48.30    48.46    1.598
  21   3  18    49.69    47.61    1.788
  21   3  22    29.20    32.97    1.654
  21   3  26    40.15    38.25    2.140
  21   4   3    20.35    24.54    1.978
  21   4   5     9.17     9.76    2.531
  21   4   7     9.37     7.13    2.215
  21   4   9    23.54    20.38    1.867
  21   4  13    20.17    20.24    2.674
  21   4  25     9.55     8.46    1.756
  21   5   2    71.32    71.33    0.997
  21   5   6    66.54    64.93    1.044
  21   5  10    84.71    84.13    0.949
  21   5  12    28.95    28.96    1.883
  21   5  14    43.49    44.97    1.725
  21   5  18    62.67    63.15    1.598
  21   5  22    53.51    50.83    1.016
  21   5  26    38.77    37.99    2.207
  21   6   1    95.65    97.47    0.934
  21   6   3    87.89    89.33    0.839
  21   6   5    64.66    64.93    0.933
  21   6   7    52.26    53.16    1.171
  21   6   9    78.62    79.74    1.060
  21   6   9    79.21    79.74    0.949
  21   6  11    53.08    55.19    1.250
  21   6  13    49.40    48.79    1.535
  21   6  15    42.82    42.16    1.566
  21   6  17    61.84    61.06    0.886
  21   6  19    56.80    55.75    0.857
  21   6  21    34.99    35.29    0.896
  21   6  23    51.67    51.38    1.823
  21   6  23    50.47    51.38    1.235
  21   6  25    19.37    22.65    4.231
  21   6  27    32.28    28.76    2.609
  21   7   2    96.45    99.17    0.823
  21   7   4     8.56     7.13    2.468
  21   7   6    50.81    53.16    0.981
  21   7  10    65.89    66.21    0.870
  21   7  14    72.36    71.57    1.123
  21   7  18    30.40    31.16    2.879
  21   7  22    41.60    42.59    1.295
  21   7  26    26.11    27.90    3.277
  21   8   1    18.50    16.38    1.345
  21   8   3    22.43    23.60    1.281
  21   8   9    26.61    26.57    1.139
  21   8  17    18.55    16.04    4.366
  21   9   2    59.48    58.51    1.123
  21   9   4    22.52    20.38    1.171
  21   9   6    78.71    79.74    0.981
  21   9   8    26.32    26.57    1.107
  21   9  10    63.02    63.19    0.933
  21   9  12    16.97    16.12    3.718
  21   9  14    47.16    47.63    1.566
  21   9  18    52.08    50.49    1.056
  21   9  22    58.06    54.28    1.672
  21   9  22    53.44    54.28    1.215
  21   9  26    23.01    28.02    3.595
  21  10   1    48.67    46.99    1.250
  21  10   3    69.38    70.99    1.108
  21  10   3    72.27    70.99    0.997
  21  10   5    83.78    84.14    0.997
  21  10   7    65.73    66.21    0.886
  21  10   9    64.27    63.19    0.933
  21  10  11    62.29    61.33    0.933
  21  10  13    66.51    66.31    1.250
  21  10  15    48.43    50.45    1.835
  21  10  17    43.87    43.31    0.757
  21  10  19    31.48    31.86    0.857
  21  10  21    34.48    35.26    1.454
  21  10  23    33.60    33.97    2.642
  21  10  25    36.87    38.72    2.391
  21  11   2    60.70    60.77    1.076
  21  11   6    56.02    55.19    1.187
  21  11  10    61.99    61.33    1.408
  21  11  12    16.92    12.28    1.297
  21  11  14    57.12    55.66    1.551
  21  11  18    53.35    53.30    0.757
  21  11  20    17.22    16.05    1.076
  21  11  22    42.72    42.58    2.040
  21  11  24    26.80    23.59    3.160
  21  12   1    12.78    12.74    3.417
  21  12   3    13.73     2.16    3.053
  21  12   5    29.12    28.96    1.930
  21  12   9    14.96    16.12    1.772
  21  12  11    12.44    12.28    1.550
  21  12  17    15.95    14.78    1.156
  21  13   2    70.20    69.89    1.139
  21  13   4    18.98    20.24    2.879
  21  13   6    47.83    48.79    1.551
  21  13  10    66.96    66.30    0.839
  21  13  14    39.99    40.97    2.294
  21  13  16    20.67    15.68    1.952
  21  13  18    47.94    48.35    0.837
  21  13  22    30.26    31.77    2.742
  21  13  22    31.99    31.77    2.475
  21  14   1    77.09    77.83    1.187
  21  14   3    46.64    48.46    1.661
  21  14   5    46.49    44.97    1.614
  21  14   7    71.32    71.57    1.171
  21  14   9    46.89    47.63    0.854
  21  14  11    55.04    55.66    0.918
  21  14  13    42.06    40.97    0.981
  21  14  15    61.05    60.63    1.036
  21  14  17    42.01    42.25    0.857
  21  14  19    49.09    47.68    0.769
  21  14  19    48.79    47.68    0.857
  21  14  21    46.64    45.74    0.836
  21  14  23    34.33    30.66    2.491
  21  15   2    48.39    47.04    1.645
  21  15   6    44.22    42.16    1.551
  21  15  10    52.32    50.45    0.902
  21  15  14    58.07    60.63    1.076
  21  15  18    39.61    40.47    0.896
  21  15  22    54.47    54.15    1.689
  21  16  19    14.21    14.82    1.338
  21  17   2    46.37    44.95    1.709
  21  17   6    60.32    61.06    1.503
  21  17  10    42.88    43.31    1.116
  21  17  12    14.50    14.78    2.331
  21  17  14    41.61    42.25    1.375
  21  17  18    40.59    40.31    0.836
  21  17  20     7.05     9.24    2.341
  21  17  22    39.34    36.99    2.157
  21  18   1    47.42    46.11    1.788
  21  18   3    45.81    47.61    1.914
  21  18   5    64.18    63.15    1.566
  21  18   7    36.37    31.16    2.516
  21  18   9    50.88    50.50    1.056
  21  18  11    51.48    53.30    0.996
  21  18  13    49.28    48.35    1.156
  21  18  15    40.07    40.47    1.375
  21  18  17    39.60    40.31    0.769
  21  18  19    41.12    41.47    0.736
  21  18  21    41.46    43.25    2.140
  21  19   2    41.51    38.00    2.262
  21  19   6    55.94    55.75    0.976
  21  19   8    14.71     7.39    2.590
  21  19  10    31.88    31.86    1.355
  21  19  14    46.23    47.68    2.040
  21  19  18    41.95    41.47    0.719
  21  19  20    10.57     8.19    1.488
  21  20   1    11.90     7.02    2.789
  21  20   3    13.60     7.17    2.450
  21  20  11    18.15    16.05    2.291
  21  20  17     8.56     9.24    1.739
  21  20  19     8.52     8.19    1.772
  21  21   2    40.29    40.50    1.136
  21  21   6    36.36    35.29    1.275
  21  21  10    33.56    35.26    1.514
  21  21  14    45.93    45.74    2.057
  21  21  18    42.77    43.25    0.702
  21  22   1    38.37    39.16    1.195
  21  22   3    34.90    32.97    1.215
  21  22   5    51.47    50.83    1.076
  21  22   7    42.35    42.59    1.275
  21  22   9    49.08    54.28    1.940
  21  22  11    43.22    42.58    2.040
  21  22  17    35.97    36.99    0.769
  21  23   2    33.84    35.64    1.514
  21  23   6    51.96    51.38    1.856
  21  23   8    19.01    10.35    4.849
  21  23  10    34.51    33.98    2.592
  21  24   7    16.03     1.68    5.217
  21  25   2    33.58    36.54    2.642
  22   0   2    73.61    74.89    0.997
  22   0   4   289.96   287.50    1.157
  22   0   6    61.70    61.14    1.108
  22   0  10    52.46    50.69    1.187
  22   0  12   272.64   275.24    1.205
  22   0  14    53.84    54.47    0.949
  22   0  18    54.99    53.13    1.756
  22   0  20   210.20   211.36    0.997
  22   0  22    37.46    37.27    1.315
  22   0  26    21.66    24.27    3.980
  22   1   1    59.36    58.87    1.076
  22   1   3    81.98    82.56    0.870
  22   1   5    83.11    82.32    0.997
  22   1   7    88.71    89.21    0.997
  22   1   9    81.77    81.80    0.997
  22   1  11    50.64    53.76    1.361
  22   1  13    97.07    96.97    1.139
  22   1  15    52.34    53.07    1.471
  22   1  17    68.40    66.92    1.424
  22   1  19    34.50    36.71    1.295
  22   1  21    38.81    39.16    1.315
  22   1  23    48.33    47.50    0.786
  22   1  25    43.62    42.51    1.940
  22   1  25    44.68    42.51    1.823
  22   1  27    36.85    35.92    0.719
  22   2   0    74.26    74.89    0.981
  22   2   4   235.90   236.34    1.157
  22   2   8    64.57    64.82    1.139
  22   2   8    64.35    64.82    1.013
  22   2  10    15.72    17.83    2.769
  22   2  12   204.70   207.87    0.903
  22   2  16    52.73    50.15    1.566
  22   2  20   162.04   161.78    0.738
  22   2  24    40.03    40.05    2.308
  22   3   1    81.69    82.56    0.949
  22   3   3   123.06   122.97    0.886
  22   3   5    70.30    71.55    1.044
  22   3   7    93.14    94.13    0.997
  22   3   9    50.12    49.63    1.187
  22   3  11    67.50    68.03    1.139
  22   3  13    55.29    53.28    1.440
  22   3  15    52.59    52.93    1.487
  22   3  17    53.24    52.58    1.740
  22   3  19    43.37    42.69    1.136
  22   3  21    32.41    32.97    1.434
  22   3  23    48.03    49.33    2.040
  22   3  25    31.72    33.94    2.659
  22   3  25    31.53    33.94    2.592
  22   3  27    34.15    35.32    2.491
  22   4   0   283.90   287.50    1.126
  22   4   2   232.85   236.34    1.173
  22   4   6   224.33   228.01    0.840
  22   4   8   288.78   289.80    1.110
  22   4  10   207.53   206.02    0.808
  22   4  14   197.19   194.05    0.823
  22   4  16   234.12   231.84    0.855
  22   4  18   169.52   167.53    0.839
  22   4  20    19.36    15.06    1.913
  22   4  22   142.56   139.40    0.837
  22   4  24   170.95   167.83    0.887
  22   4  26   111.14   110.76    1.037
  22   5   1    82.16    82.32    0.981
  22   5   3    69.61    71.55    1.060
  22   5   5    55.30    53.81    0.949
  22   5   7    82.54    83.68    1.060
  22   5   7    83.84    83.68    0.949
  22   5   9    58.14    56.30    1.123
  22   5  11    60.36    59.33    1.297
  22   5  13    77.35    75.62    1.266
  22   5  15    72.63    71.35    1.250
  22   5  17    63.76    64.86    1.614
  22   5  19    70.43    71.78    0.976
  22   5  21    50.78    50.83    0.757
  22   5  23    50.74    50.92    1.957
  22   5  25    30.86    27.37    2.742
  22   6   0    61.60    61.14    0.902
  22   6   4   230.11   228.01    0.871
  22   6   8    53.68    52.12    1.139
  22   6  12   204.11   201.29    0.950
  22   6  16    63.03    62.81    1.503
  22   6  20   149.19   149.48    0.777
  22   6  24    44.44    43.04    1.940
  22   6  24    42.73    43.04    1.923
  22   7   1    87.97    89.21    0.870
  22   7   3    93.61    94.13    0.902
  22   7   5    82.95    83.68    0.886
  22   7   5    84.57    83.68    0.807
  22   7   7    49.21    48.35    1.218
  22   7   9    87.08    86.32    1.060
  22   7  11    57.44    57.85    1.424
  22   7  13    59.71    59.00    1.313
  22   7  15    31.27    29.75    2.500
  22   7  17    55.90    57.47    1.804
  22   7  19    43.69    42.67    1.136
  22   7  21    41.23    42.59    1.315
  22   7  23    39.57    39.08    2.308
  22   7  25    31.47    30.26    0.769
  22   8   0    11.33     6.12    1.772
  22   8   2    64.81    64.82    0.949
  22   8   2    65.26    64.82    0.823
  22   8   4   287.12   289.80    1.062
  22   8   6    54.63    52.12    1.139
  22   8  10    62.43    60.63    1.313
  22   8  12   245.56   243.90    0.951
  22   8  14    48.32    46.64    1.677
  22   8  18    47.95    47.27    0.896
  22   8  20   183.61   180.32    0.837
  22   8  22    35.73    37.57    2.692
  22   8  24    16.57     6.76    4.933
  22   8  26    25.08    22.79    0.869
  22   9   1    84.16    81.80    0.807
  22   9   3    49.23    49.63    0.886
  22   9   5    56.98    56.30    1.171
  22   9   7    86.75    86.32    0.886
  22   9   9    81.09    80.43    1.187
  22   9  11    69.06    69.21    1.408
  22   9  13    66.81    65.26    1.329
  22   9  15    46.79    47.64    1.930
  22   9  17    45.93    47.29    1.136
  22   9  19    42.84    42.30    0.857
  22   9  21    53.71    54.28    0.769
  22   9  21    56.00    54.28    0.837
  22   9  23    27.03    23.22    2.893
  22   9  25    41.07    41.96    2.107
  22  10   0    50.96    50.69    0.870
  22  10   2    16.77    17.83    1.361
  22  10   4   208.58   206.02    0.839
  22  10   8    62.31    60.63    0.949
  22  10  12   184.47   183.92    0.887
  22  10  16    44.56    44.15    0.777
  22  10  20   154.50   152.46    0.817
  22  10  24    43.31    39.04    2.023
  22  11   1    53.71    53.76    1.282
  22  11   3    66.73    68.03    0.902
  22  11   5    59.66    59.33    0.902
  22  11   7    56.69    57.85    0.949
  22  11   9    68.46    69.21    0.997
  22  11  11    92.85    92.26    1.092
  22  11  13    40.32    43.91    2.136
  22  11  15    52.86    53.73    0.757
  22  11  17    41.66    42.68    0.777
  22  11  19    49.81    51.09    0.817
  22  11  21    44.40    42.58    1.990
  22  11  23    36.24    34.96    2.391
  22  12   0   276.62   275.24    1.205
  22  12   2   207.46   207.87    0.903
  22  12   6   201.48   201.29    0.871
  22  12   8   244.90   243.90    1.014
  22  12  10   185.05   183.92    0.776
  22  12  14   164.14   163.65    0.757
  22  12  16   193.06   194.72    0.937
  22  12  18   142.36   140.68    0.678
  22  12  20     9.06     2.84    1.990
  22  12  22   110.90   118.00    0.836
  22  12  22   109.11   118.00    0.836
  22  12  24   142.19   140.21    0.903
  22  13   1    97.54    96.97    1.123
  22  13   3    49.51    53.28    1.709
  22  13   5    75.78    75.62    1.313
  22  13   7    63.04    59.00    1.250
  22  13   9    64.73    65.26    0.854
  22  13  11    43.41    43.91    2.025
  22  13  13    37.22    37.82    1.215
  22  13  15    51.00    51.82    0.976
  22  13  17    31.65    31.48    0.817
  22  13  19    44.60    45.98    0.836
  22  13  21    28.71    31.77    2.859
  22  13  21    34.97    31.77    2.274
  22  13  23    32.88    36.66    2.659
  22  14   0    54.39    54.47    1.598
  22  14   4   195.53   194.05    0.839
  22  14   8    47.04    46.64    1.709
  22  14  10    14.81    12.82    1.693
  22  14  12   162.71   163.65    0.758
  22  14  16    43.43    43.61    1.156
  22  14  20   122.49   121.67    0.669
  22  15   1    55.82    53.07    1.408
  22  15   3    56.39    52.93    1.377
  22  15   5    71.51    71.36    1.298
  22  15   7    29.23    29.75    1.013
  22  15   9    46.43    47.64    0.965
  22  15  11    52.63    53.73    0.996
  22  15  13    53.33    51.82    1.116
  22  15  15    56.93    55.32    0.976
  22  15  17    53.67    53.06    0.769
  22  15  17    51.65    53.06    0.857
  22  15  19    46.96    47.50    0.786
  22  15  21    51.43    54.15    1.756
  22  16   2    50.85    50.15    1.598
  22  16   4   236.19   231.84    0.887
  22  16   6    65.94    62.81    1.487
  22  16  10    43.96    44.15    1.116
  22  16  12   196.81   194.72    0.837
  22  16  14    43.90    43.61    1.136
  22  16  18    26.44    24.94    0.953
  22  16  20   155.68   152.40    0.853
  22  16  22    24.18    24.14    3.461
  22  16  22    24.18    24.14    3.461
  22  17   1    68.21    66.92    1.456
  22  17   3    53.52    52.58    1.740
  22  17   5    63.54    64.86    1.630
  22  17   7    56.53    57.47    0.956
  22  17   9    46.95    47.29    1.076
  22  17  11    41.50    42.68    1.156
  22  17  13    31.88    31.48    1.395
  22  17  15    54.84    53.06    1.722
  22  17  17    43.84    42.82    0.752
  22  17  19    20.53    20.19    1.020
  22  17  21    36.03    36.99    2.375
  22  18   0    54.55    53.13    1.819
  22  18   4   167.14   167.53    0.758
  22  18   8    48.16    47.27    0.976
  22  18  12   142.60   140.68    0.777
  22  18  16    27.02    24.94    0.920
  22  18  20   112.23   111.03    1.004
  22  19   1    35.20    36.71    1.235
  22  19   3    41.21    42.69    1.156
  22  19   5    70.20    71.78    0.857
  22  19   7    41.90    42.67    1.195
  22  19   9    45.05    42.30    1.215
  22  19  11    51.29    51.09    1.096
  22  19  13    46.83    45.98    2.040
  22  19  15    47.38    47.50    1.957
  22  19  17    20.93    20.19    0.953
  22  19  19    33.91    34.90    0.786
  22  20   0   208.04   211.36    1.037
  22  20   2   161.49   161.78    0.757
  22  20   4    18.84    15.06    1.992
  22  20   6   150.68   149.48    0.777
  22  20   8   184.85   180.32    0.837
  22  20  10   154.70   152.46    0.837
  22  20  12    25.14     2.84    3.545
  22  20  16   153.38   152.40    0.736
  22  20  18   111.11   111.03    0.636
  22  21   1    35.76    39.16    1.454
  22  21   3    33.60    32.97    1.315
  22  21   5    51.32    50.83    1.056
  22  21   7    41.87    42.59    1.275
  22  21   9    55.37    54.28    1.739
  22  21  11    43.36    42.58    2.057
  22  21  17    35.16    36.99    0.769
  22  22   0    37.20    37.27    1.355
  22  22   4   143.41   139.40    0.837
  22  22   8    37.87    37.57    2.575
  22  22  16    26.80    24.14    0.803
  22  22  16    26.80    24.14    0.803
  22  23   1    46.72    47.50    2.057
  22  23   3    47.17    49.32    2.057
  22  23   5    49.74    50.92    1.990
  22  23   7    39.94    39.08    2.274
  22  24   2    34.26    40.05    2.592
  22  24   4   164.60   167.83    0.920
  23   1   2    55.99    55.21    1.107
  23   1   6    57.48    56.62    1.123
  23   1  10    71.21    69.00    1.187
  23   1  12    18.05    15.87    3.623
  23   1  14    50.81    51.45    0.854
  23   1  18    63.20    63.38    0.976
  23   1  22    48.96    47.50    1.923
  23   1  24    10.64    11.37    1.605
  23   1  24     8.95    11.37    1.823
  23   1  26    42.50    42.99    2.023
  23   2   1    57.88    55.21    1.107
  23   2   3    68.06    67.10    1.076
  23   2   5    59.14    61.57    0.803
  23   2   5    59.93    61.57    1.187
  23   2   7    52.63    50.78    1.171
  23   2   9    73.23    70.85    1.108
  23   2  11    57.32    55.92    1.424
  23   2  13    64.65    62.92    1.250
  23   2  15    57.02    55.02    1.551
  23   2  17    66.51    64.41    1.661
  23   2  19    49.69    50.07    1.056
  23   2  21    36.89    35.64    1.375
  23   2  23    50.26    50.33    1.890
  23   2  25    27.94    27.94    0.836
  23   3   2    65.92    67.10    1.076
  23   3   4    30.80    31.45    1.756
  23   3   4    33.22    31.45    1.392
  23   3   6    53.81    55.97    1.171
  23   3  10    59.23    60.55    1.361
  23   3  14    63.77    62.31    1.361
  23   3  16    12.27    11.48    1.962
  23   3  18    45.45    45.21    1.195
  23   3  22    47.10    49.32    2.073
  23   3  24    18.67    18.53    0.920
  23   3  24    19.68    18.53    0.953
  23   3  24    18.34    18.53    0.953
  23   3  26    34.98    32.82    2.408
  23   4   3    30.15    31.45    1.756
  23   4   3    31.45    31.45    1.487
  23   4   5    10.90     9.93    3.401
  23   4  13    17.27    19.85    3.686
  23   4  17    10.88     4.97    2.968
  23   5   2    60.73    61.57    1.187
  23   5   2    62.39    61.57    1.044
  23   5   6    48.88    47.95    1.234
  23   5   8    14.59     6.11    3.354
  23   5  10    56.53    55.72    1.408
  23   5  14    73.58    72.57    1.313
  23   5  18    47.61    46.56    1.136
  23   5  22    48.64    50.92    2.057
  23   6   1    57.22    56.62    1.123
  23   6   3    53.62    55.97    1.218
  23   6   5    48.02    47.95    0.902
  23   6   7    82.43    82.80    1.123
  23   6   9    47.87    49.27    1.582
  23   6  11    66.93    67.93    1.424
  23   6  13    66.10    65.85    1.329
  23   6  15    49.33    49.62    1.835
  23   6  17    42.22    40.60    1.036
  23   6  19    44.99    45.09    1.156
  23   6  21    51.17    51.38    1.873
  23   6  21    52.27    51.38    0.857
  23   6  23    25.48    21.71    3.227
  23   6  23    20.22    21.71    3.863
  23   6  25    31.15    34.07    2.809
  23   7   2    50.26    50.78    1.250
  23   7   6    84.41    82.80    1.060
  23   7  10    62.05    64.22    1.487
  23   7  12    17.19     0.49    3.750
  23   7  14    26.20    27.08    2.974
  23   7  18    58.92    59.07    0.996
  23   7  22    40.28    39.08    0.853
  23   8   7    14.76    12.39    3.892
  23   8  11    21.84    16.39    2.911
  23   8  15    13.50    10.12    1.195
  23   8  17     8.93     7.86    1.873
  23   9   2    72.33    70.85    0.839
  23   9   4    12.97    11.58    1.883
  23   9   6    46.95    49.27    1.424
  23   9  10    48.17    48.35    0.886
  23   9  14    61.87    63.71    1.693
  23   9  18    44.90    45.65    0.857
  23   9  22    25.93    23.22    3.027
  23  10   1    68.44    69.00    0.902
  23  10   3    57.04    60.55    0.949
  23  10   5    55.13    55.72    0.997
  23  10   7    63.19    64.22    1.013
  23  10   9    49.87    48.35    1.503
  23  10  11    48.87    46.72    1.693
  23  10  13    46.30    43.67    1.978
  23  10  15    57.08    56.47    0.777
  23  10  17    46.90    45.53    0.837
  23  10  19    40.62    41.50    1.375
  23  10  21    34.84    33.98    2.542
  23  10  23    40.32    38.45    2.157
  23  11   2    56.66    55.92    0.949
  23  11   4    12.16    13.55    1.835
  23  11   6    69.03    67.93    0.791
  23  11   8    17.19    16.39    1.297
  23  11  10    45.85    46.72    0.949
  23  11  14    48.13    48.17    0.837
  23  11  18    41.09    41.19    0.857
  23  11  22    32.30    34.96    2.675
  23  12   1    15.08    15.87    1.835
  23  12  11    19.76    11.61    4.066
  23  12  17    15.60    14.39    1.076
  23  13   2    64.11    62.91    1.250
  23  13   4    23.13    19.85    2.800
  23  13   6    65.90    65.85    1.361
  23  13  10    42.97    43.67    1.123
  23  13  14    44.55    45.54    1.116
  23  13  16    15.75    14.64    1.096
  23  13  18    26.01    25.70    1.020
  23  13  22    32.45    36.67    2.726
  23  14   1    52.06    51.45    1.535
  23  14   3    61.75    62.31    0.839
  23  14   5    72.67    72.57    0.854
  23  14   7    25.97    27.08    1.250
  23  14   9    63.45    63.71    0.965
  23  14  11    47.58    48.17    1.116
  23  14  13    45.25    45.54    1.076
  23  14  15    28.26    27.98    0.857
  23  14  17    39.72    39.30    0.836
  23  14  21    29.05    30.66    2.943
  23  15   2    56.20    55.02    1.598
  23  15   6    54.35    49.62    1.725
  23  15   8    11.70    10.12    2.928
  23  15  10    55.60    56.46    1.076
  23  15  12    18.38    14.52    1.972
  23  15  14    30.64    27.98    1.474
  23  15  18    42.66    44.49    0.819
  23  16   5    12.51     9.05    1.487
  23  16  17    11.39     8.83    1.505
  23  17   2    64.75    64.41    0.916
  23  17   6    40.85    40.60    1.215
  23  17  10    46.00    45.53    1.156
  23  17  12    16.10    14.40    2.650
  23  17  14    45.25    39.30    2.073
  23  17  18    27.92    26.73    0.836
  23  17  20    16.92     7.53    4.849
  23  18   1    63.30    63.38    0.976
  23  18   3    44.34    45.20    1.195
  23  18   5    44.35    46.56    1.056
  23  18   7    57.93    59.07    0.996
  23  18   9    47.61    45.65    1.156
  23  18  11    43.19    41.19    1.235
  23  18  13    25.21    25.71    3.712
  23  18  15    43.88    44.49    0.786
  23  18  17    26.13    26.73    0.786
  23  18  19    26.91    27.92    3.093
  23  19   2    49.97    50.07    1.056
  23  19   6    44.07    45.09    1.275
  23  19   8    13.30    13.55    3.028
  23  19  10    42.42    41.50    1.375
  23  19  16    13.50    15.04    1.304
  23  19  18    28.97    27.92    0.786
  23  21   2    35.43    35.64    1.434
  23  21   6    53.49    51.38    1.789
  23  21  10    34.65    33.97    2.575
  23  21  14    31.17    30.66    0.719
  23  22   1    48.29    47.50    1.990
  23  22   3    49.18    49.33    1.990
  23  22   5    53.16    50.92    1.923
  23  22   7    39.67    39.08    2.257
  23  23   2    52.10    50.33    1.823
  24   0   0   485.56   480.58    1.082
  24   0   2    17.03    15.14    1.535
  24   0   4   224.03   220.75    0.824
  24   0   6    14.95    11.97    3.259
  24   0   8   486.24   486.03    1.146
  24   0  10    21.85     9.85    3.148
  24   0  12   209.99   208.71    0.760
  24   0  14    26.36    23.60    2.974
  24   0  16   382.18   387.62    1.420
  24   0  18    24.93    25.53    1.614
  24   0  20   137.53   135.79    0.817
  24   0  24   282.65   275.47    1.290
  24   1   3    13.39     0.89    3.022
  24   1   5    18.97    19.53    2.579
  24   1  11    14.74    12.83    1.408
  24   1  15    19.81    20.37    1.392
  24   1  23    18.14    11.36    4.481
  24   2   0    14.83    15.14    2.848
  24   2   2    95.04    95.44    0.934
  24   2   4   295.00   295.22    1.126
  24   2   6    77.62    77.72    1.108
  24   2   8    27.48    26.45    2.199
  24   2  10    53.33    53.36    1.582
  24   2  12   249.51   249.63    1.189
  24   2  14    55.14    53.72    1.630
  24   2  18    52.47    50.10    1.016
  24   2  20   177.63   176.20    0.777
  24   2  22    39.08    40.05    2.324
  24   3   5    13.47    11.35    3.607
  24   3   7    13.36    13.80    4.366
  24   3  19    17.64    16.18    2.191
  24   3  23    19.58    18.53    4.063
  24   3  25    20.19    15.34    4.130
  24   4   0   213.40   220.75    0.840
  24   4   2   291.60   295.22    1.142
  24   4   4    42.08    42.07    1.471
  24   4   6   272.65   271.74    1.205
  24   4   8   219.31   220.07    0.903
  24   4  10   250.83   246.32    0.951
  24   4  12    31.66    31.19    2.310
  24   4  14   231.46   228.70    0.919
  24   4  16   175.89   176.28    0.777
  24   4  18   206.24   204.39    0.897
  24   4  20    34.19    33.35    1.554
  24   4  22   168.23   167.83    0.904
  24   4  24   131.76   130.21    0.953
  24   5   1    15.35    19.53    3.148
  24   5   3    13.12    11.35    3.655
  24   5   9    24.84    22.66    2.800
  24   5  17    14.15    10.70    2.450
  24   6   0    14.06    11.97    3.528
  24   6   2    77.88    77.72    1.108
  24   6   4   270.61   271.74    1.236
  24   6   6    67.26    66.25    1.297
  24   6  10    62.03    60.27    0.791
  24   6  12   245.43   243.97    0.887
  24   6  14    57.36    58.47    1.788
  24   6  18    55.56    55.21    1.116
  24   6  20   186.38   184.64    0.887
  24   6  22    46.50    43.04    1.873
  24   6  22    43.80    43.04    1.856
  24   7   1    18.62    14.34    3.069
  24   7   3    14.19    13.80    1.639
  24   7  17    22.36    21.59    1.773
  24   8   0   485.74   486.03    1.194
  24   8   2    27.72    26.45    2.310
  24   8   4   218.52   220.07    0.840
  24   8   6    17.45    17.22    3.876
  24   8   8   444.63   441.71    1.065
  24   8  12   182.10   178.08    0.966
  24   8  16   345.68   346.05    1.378
  24   8  20   129.17   128.32    0.970
  24   8  24   259.82   254.12    0.905
  24   9   5    24.26    22.66    2.895
  24   9  13    25.02    25.39    0.916
  24   9  17    10.72     9.51    1.474
  24   9  23    18.62     8.32    4.481
  24  10   0    14.58     9.85    1.503
  24  10   2    51.96    53.36    1.028
  24  10   4   247.13   246.32    1.014
  24  10   6    62.67    60.27    1.313
  24  10  10    71.08    70.75    1.392
  24  10  12   226.38   227.35    0.977
  24  10  14    58.31    58.99    0.857
  24  10  16    12.81    12.87    1.673
  24  10  18    49.35    48.23    0.786
  24  10  18    48.97    48.23    1.275
  24  10  20   179.08   176.85    0.887
  24  10  22    40.64    39.04    0.769
  24  11   1    14.97    12.83    1.376
  24  11  13    10.57    10.16    1.514
  24  11  15    14.12    11.63    2.789
  24  11  21    25.06    23.59    3.361
  24  12   0   209.70   208.71    0.760
  24  12   2   249.83   249.63    1.062
  24  12   4    35.10    31.19    2.136
  24  12   6   246.67   243.97    0.887
  24  12   8   179.63   178.08    0.998
  24  12  10   228.93   227.35    1.037
  24  12  12    41.38    38.13    1.195
  24  12  14   193.15   192.74    0.817
  24  12  16   146.89   145.87    0.738
  24  12  18   166.22   162.23    0.786
  24  12  20    29.49    26.56    2.859
  24  12  20    27.96    26.56    2.876
  24  12  22   143.43   140.21    0.870
  24  13   7     9.86     7.30    2.231
  24  13   9    25.57    25.39    1.454
  24  13  11    10.93    10.16    3.466
  24  13  15    16.20    13.86    1.136
  24  13  19    18.55    12.50    4.197
  24  14   0    22.52    23.60    1.202
  24  14   2    53.18    53.72    0.949
  24  14   4   232.37   228.70    0.919
  24  14   6    58.68    58.47    0.965
  24  14  10    58.09    58.99    0.916
  24  14  12   193.35   192.74    0.897
  24  14  14    46.93    46.67    0.777
  24  14  16     9.15    11.38    2.274
  24  14  18    38.89    36.00    0.769
  24  14  18    35.75    36.00    0.786
  24  14  20   163.88   159.35    0.853
  24  15   1    21.56    20.37    3.955
  24  15  13    20.25    13.86    2.112
  24  16   0   385.11   387.62    1.440
  24  16   4   174.87   176.28    0.778
  24  16   8   347.77   346.05    1.399
  24  16  12   149.03   145.87    0.817
  24  16  14     8.59    11.38    2.124
  24  16  16   289.93   298.11    0.989
  24  17   7    18.64    21.59    2.152
  24  17  15     8.99     9.63    1.672
  24  18   0    25.42    25.53    1.614
  24  18   2    50.90    50.10    1.076
  24  18   4   207.05   204.39    0.897
  24  18   6    55.66    55.21    1.116
  24  18  10    50.42    48.23    1.873
  24  18  12   160.06   162.23    0.887
  24  18  14    35.74    36.00    0.769
  24  18  14    35.74    36.00    0.719
  24  18  16     7.80     4.82    2.124
  24  18  18    25.06    24.45    3.294
  24  18  18    25.06    24.45    3.294
  24  19   3    18.33    16.18    2.072
  24  19   5    16.57    14.01    2.650
  24  19   7    15.23    13.27    2.909
  24  19   9    20.62     9.73    4.331
  24  19  13    12.36    12.50    1.288
  24  19  13    12.18    12.50    1.421
  24  19  15     7.26     6.37    2.224
  24  20   0   137.59   135.79    0.837
  24  20   2   178.41   176.20    0.778
  24  20   4    32.48    33.35    1.594
  24  20   6   183.01   184.64    0.887
  24  20   8   127.68   128.32    0.970
  24  20  10   174.85   176.85    0.904
  24  20  14   158.19   159.35    0.770
  24  21  13    10.18     8.00    1.455
  24  22   0    19.21    15.72    4.498
  24  22   2    41.81    40.05    2.207
  24  22   4   165.22   167.83    0.920
  24  22  12   140.53   140.21    0.602
  25   1   2    77.98    79.33    1.171
  25   1   6    45.71    46.30    1.645
  25   1   8    18.01    23.68    4.003
  25   1  10    63.54    62.85    1.329
  25   1  14    51.83    50.03    1.867
  25   1  18    27.28    26.94    1.614
  25   1  22    43.86    42.51    1.923
  25   1  22    41.29    42.51    1.957
  25   2   1    79.59    79.33    1.139
  25   2   3    64.53    63.73    1.234
  25   2   5    63.27    62.72    1.361
  25   2   7    61.74    60.81    1.440
  25   2   9    47.92    45.77    1.535
  25   2  11    44.77    41.21    1.487
  25   2  13    50.11    47.08    1.851
  25   2  15    38.66    37.95    0.817
  25   2  17    31.15    30.83    0.976
  25   2  19    41.23    41.21    1.315
  25   2  21    34.20    36.54    2.575
  25   2  23    30.04    27.94    2.843
  25   3   2    63.74    63.73    1.297
  25   3   4    13.77    10.25    4.319
  25   3   6    64.53    65.80    1.377
  25   3  10    63.56    64.29    1.361
  25   3  14    25.91    27.23    1.494
  25   3  16    14.36     6.34    2.351
  25   3  18    46.41    44.61    1.136
  25   3  22    35.29    33.94    2.408
  25   3  22    35.90    33.94    0.736
  25   3  24    15.97    15.34    5.150
  25   4  11    16.86    13.28    4.382
  25   5   2    60.34    62.72    1.377
  25   5   4    14.26     6.02    4.287
  25   5   6    61.41    61.30    0.823
  25   5  10    48.99    51.17    1.740
  25   5  14    46.19    45.69    1.056
  25   5  18    41.60    42.81    1.275
  25   5  22    26.24    27.36    3.244
  25   6   1    45.75    46.30    1.677
  25   6   3    65.15    65.80    1.377
  25   6   5    61.21    61.30    1.535
  25   6   7    54.91    58.19    1.440
  25   6   9    65.50    66.52    1.361
  25   6  11    55.97    56.75    1.693
  25   6  13    38.40    38.75    0.857
  25   6  15    37.86    40.21    1.156
  25   6  17    43.94    43.55    1.156
  25   6  21    19.65    22.65    4.164
  25   6  21    20.88    22.65    3.695
  25   6  23    35.15    34.07    0.786
  25   7   2    60.58    60.81    1.472
  25   7   4    17.95     8.42    3.069
  25   7   6    58.89    58.19    1.329
  25   7  10    38.19    37.83    2.199
  25   7  14    57.06    58.93    0.857
  25   7  18    34.40    34.37    2.625
  25   7  18    35.22    34.37    1.534
  25   7  22    29.94    30.26    2.859
  25   8   9    19.90    16.59    3.813
  25   8  11    22.38    19.75    3.876
  25   8  13    11.93     9.71    1.414
  25   9   2    46.64    45.77    1.598
  25   9   4    20.43    16.29    3.212
  25   9   6    65.99    66.52    1.361
  25   9  10    33.13    36.54    2.705
  25   9  14    52.62    52.31    0.757
  25   9  18    35.62    33.77    2.692
  25   9  20     7.77     6.95    1.923
  25   9  22    42.53    41.96    2.040
  25  10   1    63.30    62.85    1.313
  25  10   3    65.99    64.29    1.313
  25  10   5    53.05    51.17    1.598
  25  10   7    39.82    37.83    2.104
  25  10   9    36.69    36.54    2.405
  25  10  11    45.76    46.46    0.837
  25  10  13    37.66    38.30    0.857
  25  10  15    40.17    39.02    0.817
  25  10  17    38.48    38.35    2.375
  25  10  19    47.11    48.46    1.756
  25  10  21    44.87    38.72    1.973
  25  11   2    41.73    41.20    1.899
  25  11   6    56.92    56.75    1.630
  25  11   8    17.11    19.75    5.015
  25  11  10    45.05    46.46    0.817
  25  11  14    35.86    34.88    0.817
  25  11  18    49.90    50.69    1.890
  25  11  20    18.75     0.73    4.481
  25  12   7    13.82     9.10    2.291
  25  12  13     9.36     8.53    1.375
  25  12  17    22.02    16.86    3.863
  25  13   2    46.30    47.08    1.993
  25  13   4     9.69     7.89    2.294
  25  13   6    37.11    38.75    1.156
  25  13   8    12.96     9.71    2.869
  25  13  10    38.68    38.30    1.235
  25  13  12     8.66     8.53    1.653
  25  13  14    50.47    50.44    1.235
  25  13  16    16.29    16.15    1.288
  25  13  18    42.56    39.18    2.023
  25  13  18    40.69    39.18    2.023
  25  14   1    49.76    50.03    0.976
  25  14   3    28.63    27.23    1.414
  25  14   5    44.51    45.69    1.156
  25  14   7    56.52    58.93    1.076
  25  14   9    52.15    52.31    1.016
  25  14  11    36.07    34.88    1.275
  25  14  13    49.40    50.44    0.837
  25  14  15    44.43    44.24    0.769
  25  14  17    53.15    36.12    1.421
  25  14  17    54.63    36.12    1.405
  25  14  17    55.50    36.12    1.371
  25  14  19    25.18    28.86    3.411
  25  15   2    37.19    37.95    1.275
  25  15   6    39.19    40.21    1.156
  25  15  10    41.15    39.02    1.235
  25  15  12    14.49    14.70    1.275
  25  15  14    44.04    44.24    0.769
  25  15  16     8.01     2.83    1.923
  25  15  18    43.17    37.17    2.040
  25  16   1    10.34     6.78    3.267
  25  16  13    14.67    16.15    1.288
  25  17   2    31.56    30.83    1.454
  25  17   6    43.71    43.55    1.195
  25  17  10    36.73    38.35    2.525
  25  17  12    16.89    16.87    1.154
  25  17  14    35.79    36.12    0.786
  25  17  14    33.91    36.12    0.786
  25  18   1    27.37    26.94    1.534
  25  18   3    43.21    44.61    1.195
  25  18   5    45.10    42.81    1.235
  25  18   7    33.00    34.37    2.742
  25  18   9    38.99    33.77    2.441
  25  18  11    51.36    50.69    1.823
  25  18  13    39.81    39.18    0.719
  25  18  13    37.55    39.18    0.736
  25  18  15    37.30    37.17    0.786
  25  19   2    39.26    41.21    1.454
  25  19   6    18.11    17.85    5.083
  25  19   8    19.23     0.31    4.364
  25  19  12     8.58     5.60    1.689
  25  19  14    29.69    28.86    0.786
  25  20   3    21.33    11.68    4.331
  25  21   2    37.24    36.54    2.408
  26   0   2    36.42    38.74    1.123
  26   0   4   259.34   255.39    0.951
  26   0   6    55.49    56.19    1.424
  26   0   8    37.69     3.38    1.978
  26   0  10    49.06    48.93    0.918
  26   0  12   205.13   202.01    0.982
  26   0  14    44.52    44.06    1.195
  26   0  18    28.14    27.90    3.144
  26   0  18    29.55    27.90    1.733
  26   0  20   144.04   142.14    0.970
  26   0  22    25.37    24.27    3.328
  26   1   1    74.37    75.03    1.345
  26   1   3    79.65    77.38    1.313
  26   1   5    36.86    37.33    0.933
  26   1   7    67.97    64.59    1.250
  26   1   9    53.21    50.55    1.630
  26   1  11    64.37    64.30    1.598
  26   1  13    47.39    46.66    1.076
  26   1  15    45.32    45.24    1.076
  26   1  17    49.64    49.61    1.136
  26   1  19    56.61    60.33    1.823
  26   1  21    46.04    41.29    1.839
  26   1  21    41.12    41.29    0.702
  26   1  23    43.98    42.99    1.940
  26   2   0    38.64    38.74    1.962
  26   2   4   203.52   200.32    0.823
  26   2   8    54.19    55.09    0.886
  26   2  10    14.90    13.51    1.550
  26   2  12   153.71   153.75    0.839
  26   2  14    12.77     8.27    2.968
  26   2  16    40.91    40.70    1.295
  26   2  20   125.75   124.97    0.669
  26   3   1    78.02    77.38    1.329
  26   3   3    64.44    63.05    1.472
  26   3   5    61.46    60.69    1.297
  26   3   7    66.35    64.74    1.361
  26   3   9    75.16    73.45    1.329
  26   3  11    47.83    44.16    1.930
  26   3  13    63.43    62.54    0.976
  26   3  15    28.18    28.83    1.594
  26   3  17    43.68    44.05    1.275
  26   3  19    34.87    36.56    0.886
  26   3  21    38.27    38.25    0.736
  26   3  23    32.96    32.82    0.786
  26   4   0   257.64   255.39    0.951
  26   4   2   200.80   200.32    0.823
  26   4   6   178.78   177.84    0.887
  26   4   8   219.04   217.12    0.887
  26   4  10   165.43   165.18    1.013
  26   4  12    12.78     7.88    2.670
  26   4  14   143.14   142.32    0.757
  26   4  16   183.52   179.14    0.758
  26   4  18   128.29   130.35    1.020
  26   4  22   110.75   110.76    1.037
  26   5   1    35.06    37.33    2.009
  26   5   3    61.65    60.69    1.297
  26   5   5    57.10    58.22    1.440
  26   5   7    62.61    58.28    1.424
  26   5   9    70.59    71.04    1.456
  26   5  11    66.14    65.61    1.630
  26   5  13    65.50    65.71    0.837
  26   5  15    43.58    43.00    1.156
  26   5  17    54.86    54.60    1.156
  26   5  19    26.46    34.12    3.344
  26   5  21    40.51    37.99    2.140
  26   6   0    54.12    56.19    1.487
  26   6   4   179.06   177.84    0.887
  26   6   8    49.71    52.03    1.835
  26   6  12   158.62   159.78    0.757
  26   6  16    29.69    29.29    1.614
  26   6  20   131.63   129.66    0.903
  26   6  20   128.88   129.66    0.903
  26   7   1    64.70    64.59    1.361
  26   7   3    65.64    64.74    1.313
  26   7   5    56.44    58.28    1.598
  26   7   7    84.73    83.81    1.266
  26   7   9    36.68    41.45    2.452
  26   7  11    50.24    50.65    0.837
  26   7  13    44.35    44.89    0.817
  26   7  15    57.26    56.64    1.016
  26   7  17    32.51    32.03    2.776
  26   7  19    33.96    35.70    2.324
  26   7  21    27.58    27.90    3.077
  26   8   2    55.40    55.09    1.551
  26   8   4   218.61   217.12    0.887
  26   8   6    52.05    52.03    1.740
  26   8  10    40.53    40.12    0.817
  26   8  12   193.54   195.64    0.937
  26   8  14    34.53    32.46    0.916
  26   8  18    28.75    23.63    3.027
  26   8  20   158.53   153.29    0.836
  26   8  22    20.51    22.79    4.047
  26   9   1    49.99    50.55    1.725
  26   9   3    68.13    73.45    1.202
  26   9   5    70.59    71.04    0.886
  26   9   7    39.79    41.46    2.263
  26   9   9    37.33    38.38    0.857
  26   9  11    46.55    47.51    0.896
  26   9  13    42.54    43.40    0.936
  26   9  15    56.03    56.81    0.837
  26   9  17    46.90    45.27    1.873
  26   9  19    45.88    46.06    1.890
  26   9  19    44.31    46.06    1.890
  26   9  21    21.39    28.02    3.863
  26  10   0    46.39    48.93    1.914
  26  10   2    27.77    13.51    2.626
  26  10   4   165.68   165.18    1.013
  26  10   8    40.69    40.12    0.837
  26  10  12   150.81   150.73    0.738
  26  10  14    11.66    11.66    1.653
  26  10  16    38.58    37.19    0.886
  26  10  20   118.47   116.53    0.987
  26  11   1    66.52    64.30    1.519
  26  11   3    42.43    44.16    2.199
  26  11   5    65.37    65.61    0.897
  26  11   7    50.26    50.64    1.076
  26  11   9    46.90    47.51    0.837
  26  11  11    28.07    27.46    0.936
  26  11  13    53.10    53.12    0.817
  26  11  15    45.72    55.72    1.204
  26  11  17    47.12    49.97    1.739
  26  11  19    32.92    35.07    2.625
  26  12   0   200.73   202.01    0.858
  26  12   2   153.71   153.75    0.757
  26  12   6   159.88   159.78    0.817
  26  12   8   197.48   195.64    0.837
  26  12  10   152.13   150.73    0.777
  26  12  14   140.24   139.43    0.686
  26  12  16   157.77   157.75    0.920
  26  12  18   117.99   117.70    0.987
  26  13   1    45.79    46.66    1.116
  26  13   3    61.78    62.54    0.976
  26  13   5    65.97    65.71    0.857
  26  13   7    45.01    44.90    1.116
  26  13   9    41.22    43.40    1.295
  26  13  11    52.77    53.12    0.757
  26  13  13    38.01    39.06    0.836
  26  13  15    36.10    36.29    0.886
  26  13  17    30.76    33.48    2.843
  26  13  19    25.14    24.41    0.869
  26  14   0    44.08    44.06    1.215
  26  14   4   142.40   142.32    0.757
  26  14   8    32.28    32.46    1.355
  26  14  10    13.78    11.66    1.295
  26  14  12   140.25   139.43    0.686
  26  14  16    34.81    33.34    2.458
  26  15   1    44.13    45.24    1.116
  26  15   3    26.12    28.83    1.614
  26  15   5    43.81    43.00    1.076
  26  15   7    57.40    56.64    1.056
  26  15   9    58.08    56.81    1.056
  26  15  11    56.13    55.72    0.752
  26  15  13    37.96    36.29    0.853
  26  15  15    55.10    54.18    0.669
  26  15  17    29.50    31.21    2.859
  26  16   0    14.66    15.02    2.530
  26  16   2    42.53    40.70    1.136
  26  16   4   181.91   179.14    0.837
  26  16   6    27.37    29.29    1.733
  26  16  10    37.74    37.19    0.886
  26  16  12   157.23   157.75    0.669
  26  16  14    35.92    33.34    0.736
  26  17   1    48.36    49.61    1.156
  26  17   3    44.38    44.05    1.235
  26  17   5    55.36    54.60    1.156
  26  17   7    26.70    32.03    3.461
  26  17   9    41.55    45.27    2.191
  26  17  11    49.33    49.97    0.652
  26  17  13    33.81    33.48    0.803
  26  17  15    33.64    31.21    2.491
  26  18   0    28.02    27.90    3.194
  26  18   4   127.15   130.35    1.037
  26  18   6    24.93     2.77    3.779
  26  18   8    26.88    23.63    3.277
  26  18  10     7.58     8.05    1.940
  26  18  12   118.22   117.70    0.602
  26  19   1    58.22    60.33    1.789
  26  19   3    39.18    36.56    2.241
  26  19   5    30.57    34.12    2.926
  26  19  11    37.15    35.07    0.736
  26  19  13    24.01    24.41    0.936
  26  20   0   141.37   142.14    0.987
  26  20  10   117.68   116.53    0.636
  26  20  12    10.62    10.31    1.522
  26  20  12    10.62    10.31    1.522
  26  21   9    26.78    28.02    0.836
  26  22   8    23.50    22.79    0.869
  27   1   2    49.06    47.82    1.598
  27   1   6    46.07    45.36    1.804
  27   1   8    23.54    13.80    3.401
  27   1  10    58.36    60.02    0.956
  27   1  14    30.75    29.02    1.514
  27   1  18    46.73    48.17    0.752
  27   1  22    38.84    35.92    2.174
  27   2   1    48.51    47.82    1.661
  27   2   3    51.02    53.38    1.614
  27   2   5    40.19    41.87    2.025
  27   2   7    49.82    46.35    1.788
  27   2   9    46.56    47.70    2.057
  27   2  11    56.99    57.61    1.036
  27   2  13    32.00    33.24    1.315
  27   2  15    46.34    45.21    1.096
  27   2  17    46.42    44.76    2.107
  27   2  19    35.95    34.31    2.341
  27   2  19    31.62    34.31    2.508
  27   2  21    37.96    36.69    0.736
  27   3   2    51.42    53.38    1.630
  27   3   6    39.45    36.04    2.073
  27   3  10    37.28    38.74    1.195
  27   3  14    61.33    61.81    1.056
  27   3  18    33.41    34.20    2.692
  27   3  22    35.19    35.32    0.769
  27   4   5    19.03    19.79    4.050
  27   4   7    22.30    20.99    3.670
  27   4  11    10.94     7.39    3.347
  27   4  21    19.36     8.84    4.364
  27   5   2    41.87    41.87    1.978
  27   5   6    64.18    66.37    1.598
  27   5  10    37.66    37.99    0.857
  27   5  14    41.94    41.99    1.195
  27   5  18    38.66    36.90    2.408
  27   5  20     7.62     7.43    1.873
  27   6   1    47.13    45.37    1.788
  27   6   3    37.95    36.04    2.104
  27   6   5    65.17    66.37    1.551
  27   6   7    46.47    44.94    2.057
  27   6   9    43.27    43.84    0.857
  27   6  11    33.57    32.26    1.116
  27   6  13    56.55    57.13    1.116
  27   6  15    47.08    44.25    1.275
  27   6  17    27.44    27.99    3.160
  27   6  19    39.56    38.83    0.769
  27   6  21    32.77    28.76    2.525
  27   7   2    45.25    46.34    1.993
  27   7   4    22.26    20.99    3.702
  27   7   6    45.02    44.94    2.088
  27   7  10    43.46    43.84    0.936
  27   7  12    19.43     6.36    1.773
  27   7  14    41.31    41.29    0.857
  27   7  18    41.00    42.45    2.090
  27   7  18    39.97    42.45    2.057
  27   8   5     7.23    10.69    2.052
  27   8   7    11.95    11.01    1.514
  27   8  13    13.90    10.40    2.988
  27   9   2    47.46    47.71    1.993
  27   9   6    42.13    43.84    0.817
  27   9  10    54.35    52.79    0.817
  27   9  12    18.11    17.00    1.076
  27   9  14    28.56    27.62    3.127
  27   9  14    26.76    27.62    1.893
  27   9  18    42.87    42.11    2.073
  27  10   1    59.74    60.02    0.956
  27  10   3    38.56    38.74    1.195
  27  10   5    38.04    37.99    0.857
  27  10   7    43.90    43.84    0.837
  27  10   9    54.76    52.79    0.817
  27  10  11    38.99    38.91    0.837
  27  10  13    35.47    37.19    0.886
  27  10  13    36.88    37.19    0.996
  27  10  15    32.47    34.15    2.692
  27  10  17    37.15    38.38    2.324
  27  10  19    33.87    33.88    2.542
  27  11   2    56.29    57.61    1.076
  27  11   6    31.49    32.26    0.817
  27  11  10    38.70    38.91    0.837
  27  11  14    52.64    51.99    0.752
  27  11  18    25.06    21.70    3.378
  27  12   3    11.48     5.82    3.108
  27  12   5    11.47    10.31    1.235
  27  12   7    13.78     6.36    0.697
  27  12   9    18.48    17.00    0.976
  27  13   2    30.38    33.24    1.395
  27  13   6    57.19    57.13    0.837
  27  13   8    12.32    10.41    1.514
  27  13  10    36.79    37.19    0.853
  27  13  10    38.74    37.19    0.857
  27  13  14    23.98    27.98    3.445
  27  13  14    18.71    27.98    4.164
  27  13  18    33.41    33.44    0.769
  27  13  18    33.41    33.44    0.769
  27  14   1    26.26    29.02    1.833
  27  14   3    61.97    61.81    0.916
  27  14   5    42.21    41.99    1.195
  27  14   7    42.40    41.29    0.817
  27  14   9    28.59    27.62    0.920
  27  14   9    27.64    27.62    0.936
  27  14  11    50.77    51.99    0.786
  27  14  13    26.45    27.98    0.853
  27  14  13    26.81    27.98    0.903
  27  14  15    33.20    34.03    2.609
  27  14  17    32.99    29.88    2.542
  27  15   2    44.15    45.21    1.195
  27  15   6    45.97    44.25    1.235
  27  15  10    34.45    34.15    0.836
  27  15  14    36.70    34.03    2.358
  27  16   9    13.23    13.01    1.371
  27  17   2    47.25    44.76    2.057
  27  17   6    27.99    27.99    3.110
  27  17   8     8.25     9.14    2.124
  27  17  10    37.62    38.38    0.769
  27  17  10    38.12    38.38    0.736
  27  17  14    33.91    29.88    2.491
  27  18   1    46.00    48.17    1.990
  27  18   3    29.41    34.20    3.027
  27  18   5    36.35    36.90    2.525
  27  18   7    41.25    42.45    0.702
  27  18   7    41.39    42.45    0.702
  27  18   9    40.47    42.11    0.719
  27  18  11    21.85    21.70    0.970
  27  18  13    32.31    33.44    0.803
  27  19   6    39.81    38.83    0.702
  27  19  10    34.87    33.88    0.769
  27  20   7    12.63    10.96    1.237
  27  21   6    29.41    28.76    0.786
  27  22   1    36.20    35.92    0.719
  27  22   3    32.38    35.32    0.786
  28   0   0   152.15   150.01    1.013
  28   0   2   216.81   215.63    0.919
  28   0   4    61.61    60.81    1.598
  28   0   6   233.16   228.07    0.966
  28   0   8   130.54   129.59    0.817
  28   0  10   201.40   199.05    0.937
  28   0  12    62.81    61.88    1.016
  28   0  14   209.86   204.71    0.858
  28   0  16   128.95   125.22    1.054
  28   0  18   170.62   166.07    0.820
  28   0  18   165.90   166.07    0.786
  28   0  20    42.60    40.20    2.090
  28   1   3    25.31    18.05    3.180
  28   1  11    16.11    13.83    2.331
  28   2   0   213.78   215.63    0.950
  28   2   2   198.43   197.93    0.966
  28   2   4    33.90    29.01    2.595
  28   2   6   181.30   178.89    0.982
  28   2   8   215.84   216.96    1.077
  28   2  10   164.69   167.33    0.738
  28   2  14   146.00   143.55    0.817
  28   2  16   183.27   180.81    0.920
  28   2  18   133.08   130.39    0.903
  28   2  18   131.68   130.39    0.602
  28   3   5    20.58     6.25    4.098
  28   3  11    10.46     4.20    3.447
  28   3  13    20.86    19.31    1.992
  28   3  17    16.39    12.97    5.384
  28   4   0    60.78    60.81    1.661
  28   4   2    27.37    29.01    3.101
  28   4   4   260.07   257.03    0.919
  28   4   6    23.79    24.46    1.534
  28   4   8    58.85    57.79    1.076
  28   4  12   244.17   237.81    0.978
  28   4  14    18.81    16.32    4.615
  28   4  16    47.02    44.93    1.940
  28   4  20   194.07   185.67    0.937
  28   5   7    19.59     9.62    1.574
  28   5   9    10.44    12.10    3.327
  28   5  19    19.43    18.12    1.020
  28   6   0   225.78   228.07    0.977
  28   6   2   177.12   178.89    1.029
  28   6   4    25.63    24.46    1.594
  28   6   6   162.97   164.99    0.757
  28   6   8   206.39   207.55    0.937
  28   6  10   164.69   165.16    0.738
  28   6  14   148.63   147.78    0.954
  28   6  16   170.63   170.08    0.904
  28   6  18   141.83   137.60    0.602
  28   6  20    16.52     3.58    4.916
  28   7   5     8.13     9.62    1.952
  28   7  13     8.47     6.03    2.140
  28   7  19    12.63    12.95    1.171
  28   8   0   129.23   129.59    0.737
  28   8   2   215.26   216.96    1.037
  28   8   4    58.41    57.79    0.837
  28   8   6   205.81   207.55    0.937
  28   8   8   129.17   127.87    0.817
  28   8  10   200.51   197.91    0.937
  28   8  12    52.03    48.69    1.176
  28   8  14   169.98   170.99    0.853
  28   8  16   121.09   118.08    0.953
  28   8  16   118.83   118.08    0.602
  28   8  18   155.50   151.33    0.853
  28   9   1    14.04    15.76    2.809
  28   9   5    11.49    12.10    1.454
  28   9  11    18.25     1.59    2.052
  28  10   0   198.48   199.05    0.937
  28  10   2   167.97   167.33    0.738
  28  10   6   166.40   165.16    0.837
  28  10   8   201.10   197.91    0.917
  28  10  10   159.89   157.82    0.757
  28  10  14   134.15   133.59    0.703
  28  10  16   168.62   164.57    0.837
  28  10  18   115.99   114.40    0.636
  28  11   1    11.56    13.83    1.813
  28  11   3     7.19     4.19    2.132
  28  11   7    10.99    11.06    3.486
  28  11  15    19.13    11.41    4.364
  28  12   0    61.64    61.88    0.817
  28  12   2    16.68    14.77    1.056
  28  12   4   240.18   237.81    0.938
  28  12   6    11.32    10.33    1.375
  28  12   8    49.66    48.69    0.837
  28  12  10    23.14    21.58    1.104
  28  12  12   200.74   198.27    0.820
  28  12  14    10.33     5.77    1.622
  28  12  16    39.87    36.11    2.207
  28  13   3    17.91    19.31    1.076
  28  13   9    16.49    13.96    1.221
  28  14   0   209.99   204.71    0.997
  28  14   2   145.51   143.55    0.738
  28  14   4    15.25    16.32    1.271
  28  14   4    13.71    16.32    1.554
  28  14   6   145.20   147.78    0.686
  28  14   8   171.24   170.99    0.786
  28  14  10   131.37   133.59    0.703
  28  14  14   132.57   131.84    0.937
  28  15   5    16.57    17.08    1.237
  28  15   7     7.14     0.39    2.207
  28  15  11     8.84    11.41    2.007
  28  16   0   125.04   125.22    0.970
  28  16   2   181.35   180.81    0.786
  28  16   4    47.23    44.93    0.752
  28  16   6   167.44   170.08    0.669
  28  16   8   120.22   118.08    0.602
  28  16   8   115.47   118.08    0.602
  28  16  10   167.01   164.57    0.736
  28  16  12    37.21    36.11    0.769
  28  17   3    12.57    12.97    1.472
  28  17  11     8.56     1.03    1.823
  28  18   0   168.22   166.07    0.736
  28  18   0   162.99   166.07    0.720
  28  18   2   130.87   130.39    0.602
  28  18   2   127.59   130.39    0.602
  28  18   4    13.76    11.96    1.171
  28  18   6   138.21   137.60    0.636
  28  18   8   151.90   151.33    0.636
  28  18  10   104.73   114.40    0.853
  28  19   5    18.16    18.12    0.987
  28  19   7    12.10    12.95    1.388
  28  20   0    38.73    40.20    0.702
  28  20   2    10.70     4.69    1.388
  28  20   4   190.16   185.67    0.736
  29   1   2    46.78    47.23    1.116
  29   1   6    44.50    44.87    1.195
  29   1   8    14.24    12.85    2.590
  29   1  10    35.46    35.10    1.295
  29   1  14    47.70    47.41    2.040
  29   1  18    31.45    27.96    2.726
  29   2   1    47.33    47.23    0.857
  29   2   3    30.55    31.66    0.936
  29   2   5    49.78    49.23    1.195
  29   2   7    39.69    40.44    1.195
  29   2   9    48.58    47.43    1.156
  29   2  11    46.03    42.52    1.156
  29   2  13    43.23    40.72    2.140
  29   2  15    35.36    35.12    0.836
  29   2  17    28.43    26.58    2.943
  29   2  19    33.03    33.19    2.558
  29   3   2    28.58    31.66    1.514
  29   3   6    52.27    52.85    0.996
  29   3  10    38.97    38.24    1.215
  29   3  14    33.99    32.63    2.859
  29   3  18    45.69    44.31    1.957
  29   4   1    12.06     4.09    2.928
  29   4   7    15.21    14.51    2.371
  29   4  17    20.15     7.57    4.113
  29   5   2    49.63    49.23    0.976
  29   5   6    47.24    46.53    1.076
  29   5  10    35.12    38.11    1.395
  29   5  14    38.07    36.32    2.375
  29   5  18    36.43    36.12    0.736
  29   6   1    45.52    44.87    0.857
  29   6   3    52.12    52.85    0.777
  29   6   5    46.51    46.53    1.116
  29   6   7    36.35    36.81    1.375
  29   6   9    31.77    29.63    1.395
  29   6  11    37.86    35.00    2.441
  29   6  13    25.53    23.82    3.277
  29   6  15    50.96    48.72    1.706
  29   6  15    51.08    48.72    1.639
  29   6  17    42.43    41.03    2.090
  29   7   2    41.06    40.44    1.195
  29   7   4    14.70    14.51    1.275
  29   7   6    35.40    36.81    0.976
  29   7   8    16.64    16.79    1.136
  29   7  10    37.55    37.22    1.514
  29   7  14    43.57    43.98    0.702
  29   7  18    26.11    26.69    3.194
  29   8   1    13.03    12.85    1.395
  29   8   3     7.65     4.91    2.072
  29   8   7    18.61    16.79    1.096
  29   9   2    48.03    47.43    1.195
  29   9   6    31.31    29.63    0.857
  29   9  10    47.71    47.33    2.007
  29   9  14    30.65    33.04    2.776
  29   9  14    32.44    33.04    2.542
  29  10   1    33.68    35.10    0.857
  29  10   3    36.24    38.24    0.896
  29  10   5    36.74    38.11    0.817
  29  10   7    38.55    37.22    0.896
  29  10   9    48.07    47.33    0.853
  29  10  11    48.94    49.78    1.890
  29  10  13    39.58    37.57    2.157
  29  10  13    35.51    37.57    2.274
  29  10  15    28.19    22.11    3.010
  29  11   2    42.78    42.52    0.837
  29  11   4    12.82     0.40    0.697
  29  11   6    34.20    35.00    0.953
  29  11   6    34.92    35.00    0.896
  29  11  10    53.21    49.78    1.756
  29  11  14    21.42    20.06    3.963
  29  12   5     9.66     9.67    1.873
  29  13   2    40.18    40.72    0.853
  29  13   6    24.70    23.82    0.953
  29  13   8    11.03     9.45    1.806
  29  13  14    34.89    33.74    2.425
  29  14   1    44.21    47.40    2.257
  29  14   3    32.51    32.63    0.853
  29  14   5    37.11    36.32    0.819
  29  14   7    43.47    43.98    0.719
  29  14  11    20.19    20.06    4.214
  29  14  13    32.12    33.74    2.625
  29  15   2    33.95    35.12    0.853
  29  15   4    10.41     6.91    1.622
  29  15   6    48.22    48.72    0.702
  29  15   6    47.52    48.72    0.702
  29  15  10    23.06    22.11    3.729
  29  16   1     6.81     0.92    1.923
  29  16   9    44.64    10.03    1.689
  29  17   2    27.26    26.58    0.803
  29  17   4     6.90     7.57    2.291
  29  17   6    41.02    41.04    0.786
  29  18   1    27.33    27.96    0.836
  29  18   3    44.85    44.31    0.736
  29  18   5    36.14    36.12    0.736
  29  18   7    24.74    26.69    0.970
  29  19   2    35.09    33.19    0.769
  29  19   4     9.84     7.53    1.589
  29  19   4     9.84     7.53    1.589
  30   0   2    55.10    54.99    1.016
  30   0   4   195.34   194.60    0.897
  30   0   6    42.12    41.51    1.295
  30   0   8    23.44    19.33    1.773
  30   0  10    27.71    25.96    3.194
  30   0  10    29.88    25.96    1.773
  30   0  12   153.55   150.52    0.987
  30   0  14    22.37    18.33    0.836
  30   0  14    22.50    18.33    3.445
  30   1   1    45.06    43.35    1.116
  30   1   3    51.34    52.06    1.076
  30   1   5    55.98    54.84    1.056
  30   1   7    54.42    53.97    1.016
  30   1   9    50.32    50.25    1.156
  30   1  11    47.15    42.68    2.057
  30   1  13    48.42    50.37    1.940
  30   1  15    41.05    39.09    0.702
  30   1  17    45.42    44.58    0.669
  30   2   0    55.17    54.99    0.996
  30   2   4   139.13   139.06    0.817
  30   2   6    11.74    15.48    3.148
  30   2   8    31.51    27.32    1.474
  30   2  12   139.43   137.10    1.020
  30   2  16    33.59    30.23    2.525
  30   3   1    52.73    52.06    1.056
  30   3   3    52.12    53.93    1.136
  30   3   5    55.87    54.52    1.076
  30   3   7    50.02    49.79    1.076
  30   3   9    43.38    40.89    1.315
  30   3  11    37.23    41.68    2.625
  30   3  13    42.31    43.20    2.140
  30   3  15    43.54    43.16    0.736
  30   3  17    38.42    32.61    2.241
  30   4   0   195.20   194.60    0.897
  30   4   2   139.29   139.06    0.817
  30   4   6   144.93   143.62    0.757
  30   4   8   179.09   175.00    0.777
  30   4  10   145.30   143.55    0.970
  30   4  14   116.37   114.88    0.970
  30   4  14   115.60   114.88    0.953
  30   4  16   136.20   131.95    0.920
  30   5   1    55.85    54.84    1.056
  30   5   3    53.26    54.52    1.136
  30   5   5    44.00    44.26    1.195
  30   5   7    48.06    47.27    1.195
  30   5   9    43.37    43.28    0.819
  30   5   9    41.06    43.28    1.454
  30   5  11    43.93    45.07    2.040
  30   5  13    31.62    35.09    2.709
  30   5  13    36.17    35.09    2.207
  30   5  15    46.63    46.81    0.719
  30   5  17    40.87    40.48    2.090
  30   6   0    42.67    41.51    1.295
  30   6   2    15.69    15.48    2.431
  30   6   4   146.15   143.62    0.757
  30   6   8    38.99    36.43    2.358
  30   6   8    38.40    36.43    1.454
  30   6  12   124.32   123.50    0.669
  30   6  14    21.34     6.56    3.812
  30   6  16    26.45    25.74    3.177
  30   7   1    54.44    53.97    1.056
  30   7   3    48.81    49.79    1.096
  30   7   5    45.13    47.27    1.096
  30   7   7    48.07    45.11    1.923
  30   7   7    47.44    45.11    1.295
  30   7   9    41.17    42.23    2.391
  30   7  11    43.77    42.65    2.090
  30   7  13    43.10    46.20    2.057
  30   7  13    45.28    46.20    1.839
  30   7  15    26.81    28.89    3.211
  30   8   0    18.12    19.33    1.514
  30   8   2    33.75    27.32    1.195
  30   8   4   178.75   175.00    0.837
  30   8   6    41.08    36.43    2.191
  30   8   6    35.40    36.43    1.534
  30   8  10    31.09    29.02    2.859
  30   8  12   147.84   144.22    0.853
  30   8  12   147.28   144.22    0.836
  30   8  14    38.28    35.86    2.291
  30   8  16    17.03    11.16    4.816
  30   9   1    50.00    50.25    0.837
  30   9   3    42.31    40.89    0.916
  30   9   5    40.86    43.28    2.257
  30   9   5    45.10    43.28    1.315
  30   9   7    34.83    42.23    2.776
  30   9   9    61.08    60.98    0.752
  30   9  11    47.15    42.53    1.806
  30   9  11    43.22    42.53    1.873
  30   9  13    40.88    40.42    0.769
  30   9  15    28.68    31.69    2.926
  30  10   0    28.50    25.96    0.953
  30  10   0    27.64    25.96    0.936
  30  10   2    11.94     6.26    1.605
  30  10   2     8.92     6.26    1.972
  30  10   4   144.97   143.55    0.686
  30  10   8    28.76    29.02    3.110
  30  10  12   113.19   110.27    0.636
  30  11   1    42.25    42.68    0.853
  30  11   3    40.09    41.68    0.903
  30  11   5    43.63    45.07    0.819
  30  11   7    42.62    42.66    2.174
  30  11   9    43.51    42.53    1.990
  30  11   9    40.52    42.53    2.007
  30  11  11    49.48    50.01    1.823
  30  11  13    39.99    40.48    2.140
  30  12   0   150.77   150.52    0.652
  30  12   2   137.26   137.10    0.652
  30  12   6   130.85   123.50    0.903
  30  12   8   147.28   144.22    0.887
  30  12   8   145.54   144.22    0.853
  30  12  10   114.15   110.27    0.987
  30  13   1    49.99    50.37    0.769
  30  13   3    42.73    43.20    0.836
  30  13   5    36.18    35.09    0.769
  30  13   5    34.04    35.09    0.819
  30  13   7    46.08    46.20    0.736
  30  13   9    40.49    40.42    2.157
  30  13  11    41.35    40.48    2.090
  30  14   0    20.40    18.33    0.987
  30  14   0    19.25    18.33    1.037
  30  14   2     6.96     2.01    2.140
  30  14   4   118.35   114.88    0.602
  30  14   4   115.47   114.88    0.602
  30  14   8    38.55    35.86    2.274
  30  15   1    39.15    39.09    0.736
  30  15   3    43.28    43.16    0.736
  30  15   5    50.02    46.81    1.421
  30  15   7    28.90    28.89    0.836
  30  15   9    30.59    31.69    0.836
  30  16   0    12.10    12.00    1.438
  30  16   2    32.57    30.23    0.803
  30  16   4   125.08   131.95    0.803
  30  16   6    35.12    25.74    1.773
  30  16   8    21.71    11.16    3.779
  30  17   1    43.98    44.58    0.736
  30  17   3    43.16    32.61    1.890
  30  17   5    39.07    40.48    0.786
  31   1   2    47.96    45.50    1.136
  31   1   4    14.21    12.82    3.108
  31   1   6    43.28    42.80    2.140
  31   1   6    41.16    42.80    1.434
  31   1  10    38.24    38.15    2.341
  31   1  12    17.48    10.42    4.414
  31   1  14    23.06    26.31    3.662
  31   2   1    46.77    45.50    1.156
  31   2   3    34.21    35.28    1.514
  31   2   5    49.40    48.19    1.215
  31   2   7    31.26    30.45    0.903
  31   2   9    43.79    45.43    2.274
  31   2  11    35.70    35.99    2.592
  31   2  13    22.87    24.74    3.695
  31   2  15    35.56    31.11    2.358
  31   3   2    38.68    35.28    1.355
  31   3   6    43.12    42.75    0.786
  31   3   6    40.54    42.75    1.454
  31   3  10    34.58    28.70    2.575
  31   3  14    38.69    38.74    2.291
  31   4  11    16.40    12.01    4.933
  31   5   2    47.49    48.18    1.275
  31   5   6    47.29    44.11    2.040
  31   5  10    26.76    28.29    2.909
  31   5  14    41.63    38.69    2.140
  31   6   1    42.08    42.80    2.207
  31   6   1    43.94    42.80    1.315
  31   6   3    40.91    42.76    2.257
  31   6   3    42.65    42.76    1.375
  31   6   5    46.94    44.11    2.040
  31   6   7    35.66    36.96    2.441
  31   6   9    17.68    19.17    5.033
  31   6  11    30.14    31.08    2.809
  31   6  11    32.00    31.08    2.575
  31   6  13    24.97    29.84    3.428
  31   6  15    34.27    33.20    2.475
  31   7   2    22.22    30.45    4.063
  31   7   4    20.53     1.85    4.398
  31   7   6    34.19    36.96    2.525
  31   7   8    20.68     9.69    4.197
  31   7  10    42.19    42.30    2.023
  31   7  10    42.07    42.30    1.940
  31   7  14    21.19    18.74    0.853
  31   9   2    44.33    45.43    2.007
  31   9  10    44.84    42.61    1.957
  31  10   1    39.71    38.15    2.274
  31  10   3    31.20    28.69    2.826
  31  10   7    43.97    42.30    1.990
  31  10   7    41.03    42.30    2.023
  31  10   9    43.92    42.61    1.890
  31  10   9    42.82    42.61    1.957
  31  10  11    40.32    37.75    2.174
  31  11   2    32.94    35.99    2.391
  31  11   6    32.35    31.08    2.592
  31  11  10    39.38    37.75    2.207
  31  12   5    18.09    13.31    4.565
  31  13   2    27.29    24.74    3.127
  31  13   6    32.96    29.84    2.625
  31  14   1    26.80    26.31    0.903
  31  14   3    35.73    38.74    2.475
  31  14   5    38.60    38.68    2.274
  31  14   7    22.28    18.74    3.662
  31  15   2    27.30    31.11    3.127
  31  15   6    32.97    33.20    2.575
  32   0   0   325.73   322.17    1.374
  32   0   2    23.69    31.96    3.930
  32   0   4   145.71   145.14    1.020
  32   0   8   286.09   286.64    0.972
  32   0  10    25.00    21.93    3.311
  32   0  12   129.50   124.77    0.920
  32   1   9     9.11     7.41    1.856
  32   2   0    33.85    31.96    2.709
  32   2   2    53.78    52.44    1.890
  32   2   4   171.12   172.49    0.853
  32   2   6    44.31    47.11    2.057
  32   2  10    46.19    48.63    1.906
  32   2  12   159.68   156.61    0.853
  32   2  14    41.86    40.30    2.040
  32   3   5    17.65    19.73    4.883
  32   4   0   146.22   145.14    0.903
  32   4   2   173.97   172.49    0.920
  32   4   6   173.08   171.46    0.904
  32   4   8   145.64   142.49    0.853
  32   4   8   142.18   142.49    0.853
  32   4  10   174.10   170.05    0.736
  32   6   0    14.20    13.22    1.271
  32   6   2    47.12    47.11    1.990
  32   6   4   171.52   171.46    0.904
  32   6   6    56.32    54.83    0.669
  32   6   6    56.07    54.83    0.652
  32   6   8    17.14    20.87    4.866
  32   6  10    45.99    46.30    1.973
  32   6  12   157.96   154.70    0.853
  32   8   0   285.48   286.64    1.223
  32   8   2    21.10    18.37    3.612
  32   8   4   143.40   142.49    0.887
  32   8   4   141.03   142.49    0.853
  32   8   6    22.33    20.87    3.712
  32   8   8   274.14   268.65    1.307
  32   9   3    17.75     8.80    4.364
  32  10   0    23.96    21.93    3.445
  32  10   2    50.74    48.63    0.669
  32  10   4   174.25   170.05    0.736
  32  10   6    46.69    46.30    1.906
  32  10  10    36.41    32.87    2.358
  32  12   0   124.82   124.77    0.970
  32  12   2   159.89   156.61    0.770
  32  12   6   156.63   154.70    0.853
  32  14   2    37.28    40.30    1.722
  33   1   2    32.37    31.15    0.769
  33   1   2    31.66    31.15    0.769
  33   1   4     9.45     9.46    1.806
  33   1   6    28.70    30.63    2.926
  33   1  10    34.36    31.15    2.475
  33   2   1    32.93    31.15    2.542
  33   2   1    31.51    31.15    0.736
  33   2   3    24.09    27.39    3.478
  33   2   3    25.63    27.39    3.093
  33   2   5    33.25    33.15    2.575
  33   2   5    34.73    33.15    2.341
  33   2   7    31.32    29.81    2.726
  33   2   9    27.58    26.51    3.110
  33   2  11    34.23    37.82    2.491
  33   3   2    27.43    27.39    2.993
  33   3   2    27.74    27.39    2.859
  33   3   6    21.66    21.03    0.953
  33   3  10    36.86    34.88    2.291
  33   4   1    19.44     9.46    4.013
  33   4   3     6.57     4.42    2.157
  33   4   5    24.87     9.34    3.328
  33   5   2    37.88    33.15    2.224
  33   5   2    31.02    33.15    2.642
  33   5   6    33.90    38.10    2.558
  33   5  10    33.70    33.18    0.786
  33   6   1    33.29    30.63    2.542
  33   6   3    24.88    21.03    3.378
  33   6   5    35.50    38.10    2.458
  33   6   7    28.09    25.69    3.060
  33   6   9    41.43    43.05    2.090
  33   7   2    28.24    29.81    2.993
  33   9   2    27.37    26.51    3.194
  33   9   6    40.90    43.05    2.107
  33  10   1    28.57    31.15    2.960
  33  10   3    35.78    34.88    2.358
  33  10   5    35.24    33.18    2.408
  33  11   2    38.29    37.82    0.769
  34   0   2    19.92    12.06    4.230
  34   0   4   147.99   144.75    0.870
  34   0   6    25.10    21.88    3.261
  34   1   1    45.87    43.96    1.940
  34   1   3    38.99    38.93    2.257
  34   1   5    46.60    45.56    1.957
  34   1   7    40.48    38.37    2.107
  34   2   0    15.05    12.06    1.187
  34   2   4   113.45   110.17    0.602
  34   2   6    18.13     2.57    4.431
  34   2   8    24.51    27.11    3.394
  34   3   1    42.41    38.93    2.073
  34   3   3    41.50    40.01    2.140
  34   3   5    35.99    38.60    2.391
  34   3   7    41.53    37.50    2.073
  34   4   0   149.57   144.75    0.870
  34   4   2   111.78   110.17    1.020
  34   4   6   112.24   108.81    0.652
  34   5   1    46.22    45.56    0.736
  34   5   3    40.06    38.60    0.786
  34   5   3    39.65    38.60    2.157
  34   5   5    49.75    46.15    1.773
  34   6   0    23.44    21.88    3.511
  34   6   4   111.94   108.81    1.004
  34   7   1    40.96    38.37    2.090
  34   7   3    38.20    37.50    2.241
  34   8   2    32.82    27.11    2.558
